# Supplementary material for: Sex difference in open-water swimming—The Triple Crown of Open Water Swimming 1875-2017
Source: PLoS One. 2018 Aug 29;13(8):e0202003. doi: 10.1371/journal.pone.0202003 (PMC6114520; doi:10.1371/journal.pone.0202003)
Supplement: S1 Dataset — (XLS) [file pone.0202003.s003.xls]

## Sheet: Tabelle1
Year	Sex	Nationality	Time	Speed	Event	Country	Period	Name
1966	male	PAK	13.42	2.45985401459854	English	Asia	[1960,1980)	Abdul Malek
1960	male	LIB	12.56	2.60567010309278	English	Asia	[1960,1980)	Abed Almonem Fakhreddin
1989	male	IND	16.36	2.03012048192771	English	Asia	[1980,1990)	Abhijit Datey
2016	female	USA	12.08.58	2.71617357903882	Catalina	USA	[2010,2018)	Abigail A. Fairman
2016	female	USA	11.11.24	2.94906166219839	Catalina	USA	[2010,2018)	Abigail Bergman
1988	male	IND	14.30	2.32413793103448	English	Asia	[1980,1990)	Abijeet Rao
1958	male	BRA	12.45	2.64313725490196	English	Central-Sud America	[1875,1960)	Abilio Couto
1959	male	BRA	12.49	2.62938881664499	English	Central-Sud America	[1875,1960)	Abilio Couto
1959	male	BRA	11.33	2.91774891774892	English	Central-Sud America	[1875,1960)	Abilio Couto
1974	male	EGY	12.30	2.696	English	Africa	[1960,1980)	Abla Adel Khairi
1975	female	EGY	10.52	3.10122699386503	English	Africa	[1960,1980)	Abla Khairi
1977	female	EGY	12.01	2.80443828016644	English	Africa	[1960,1980)	Abla Khairi
2012	male	USA	13.50	2.43614457831325	English	USA	[2010,2018)	Adam Engelskirchen
2015	male	USA	12.30	2.696	English	USA	[2010,2018)	Adam Grimm
2012	male	USA	09.14.11	3.5728248774473	Catalina	USA	[2010,2018)	Adam Moine
2012	male	GBR	12.15.15	2.69296157769466	Catalina	GBR	[2010,2018)	Adam Walker United Kingdom
1996	male	GBR	07:58:31:00	5.7427466824562	Manhattan	GBR	[1990,2000)	Adams Nick
2009	male	GBR	10.48.42	3.05225836287961	Catalina	GBR	[2000,2010)	Adams Nick
1997	male	USA	07:56:30:00	5.76705141657922	Manhattan	USA	[1990,2000)	Adamson Duncan
1998	male	USA	08:22:00:00	5.47410358565737	Manhattan	USA	[1990,2000)	Adamson Duncan
2015	male	BRA	08.49	3.82230623818526	English	Central-Sud America	[2010,2018)	Adherbal Treidler
2016	male	BRA	09.10.29	3.59683914136062	Catalina	Central-Sud America	[2010,2018)	Adherbal Treidler
1985	female	USA	14.51	2.26936026936027	English	USA	[1980,1990)	Adhiratha Kevin Keefe
2009	female	IND	14.55	2.25921787709497	English	Asia	[2000,2010)	Aditya Raut
2006	male	IND	11.50.38	2.78624700970965	Catalina	Asia	[2000,2010)	Aditya Santosh Raut India
2017	male	GBR	14.00	2.40714285714286	English	GBR	[2010,2018)	Adrian Brown
2013	male	GBR	18.17	1.84320875113947	English	GBR	[2010,2018)	Adrian Radford
2015	male	GBR	14.02	2.40142517814727	English	GBR	[2010,2018)	Adrian Rotchell
2013	male	GBR	12.26.34	2.65214091172925	Catalina	GBR	[2010,2018)	Adrian Sarchet United Kingdom
1963	male	FRA	15.35	2.16256684491979	English	Europe_other	[1960,1980)	Adrien Mabileau
1981	male	KSA	12.05	2.78896551724138	English	Asia	[1980,1990)	Ahmed Balghunam
1989	male	IND	15.07	2.22932745314223	English	Asia	[1980,1990)	Akhil Desai
1959	male	IRQ	15.17	2.20501635768811	English	Asia	[1875,1960)	Ala el Din el Nawab
2001	male	USA	09.28.29	3.48295171362397	Catalina	USA	[2000,2010)	Alan Bell
2012	male	USA	11.30	2.9304347826087	English	USA	[2010,2018)	Alan Clack
1994	male	GBR	11.39	2.89270386266094	English	GBR	[1990,2000)	Alan Franks
1994	male	USA	12.12.07	2.7044869897785	Catalina	USA	[1990,2000)	Alan L. Freeman
1972	male	GBR	11.03	3.04977375565611	English	GBR	[1960,1980)	Alan Mitchell
1975	male	KSA	12.28	2.70320855614973	English	Asia	[1960,1980)	Alawi Mekki
1977	male	KSA	08.54	3.78651685393258	English	Asia	[1960,1980)	Alawi Mekki
1978	male	KSA	09.54	3.4040404040404	English	Asia	[1960,1980)	Alawi Mekki
1979	male	KSA	09.56	3.39261744966443	English	Asia	[1960,1980)	Alawi Mekki
1981	male	KSA	10.33	3.19431279620853	English	Asia	[1980,1990)	Alawi Mekki
2003	male	AUS	14.44	2.28733031674208	English	AUS	[2000,2010)	Albert Bardoel
1982	male	USA	11.25.36	2.8879813302217	Catalina	USA	[1980,1990)	Albert Norman
1982	male	USA	07:37:13:00	6.01027959027449	Manhattan	USA	[1980,1990)	Albert Norman
1983	male	USA	15.29	2.13132400430571	Catalina	USA	[1980,1990)	Albert Norman
1993	male	BEL	13.15	2.54339622641509	English	Europe_other	[1990,2000)	Albert Willems
2011	female	USA	08:19:18:00	5.50370518726217	Manhattan	USA	[2010,2018)	Albritton-McDonald Eliz
2015	male	CZE	12.12	2.76229508196721	English	Europe_other	[2010,2018)	Ales Rucky
2001	male	GBR	09.51	3.42131979695431	English	GBR	[2000,2010)	Alex Ramsden
2016	male	GBR	12.46	2.63968668407311	English	GBR	[2010,2018)	Alexander Gowans
2007	male	SCO	12.40	2.66052631578947	English	GBR	[2000,2010)	Alexander Wilson
2014	female	GBR	10.34	3.18927444794953	English	GBR	[2010,2018)	Alexandra Christie
2012	female	GBR	10.20	3.26129032258065	English	GBR	[2010,2018)	Alexandra Hardy
2015	male	BRA	13.18	2.53383458646617	English	Central-Sud America	[2010,2018)	Alexandre Kirilos
1995	female	USA	12.47.08	2.58103762926914	Catalina	USA	[1990,2000)	Alexia Nalewaik
2012	male	BRA	11.38	2.89684813753582	English	Central-Sud America	[2010,2018)	Alfredo Araujo
1959	male	ARG	11.43	2.87624466571835	English	Central-Sud America	[1875,1960)	Alfredo Camarero
1960	male	ARG	12.23	2.721399730821	English	Central-Sud America	[1960,1980)	Alfredo Camarero
2013	female	GBR	14.49	2.27446569178853	English	GBR	[2010,2018)	Alison Brisby
2010	female	GBR	11.09	3.02242152466368	English	GBR	[2010,2018)	Alison Longman
1979	female	WAL	08.56	3.77238805970149	English	GBR	[1960,1980)	Alison Roberts
1983	female	GBR	16.20	2.06326530612245	English	GBR	[1980,1990)	Alison Wetherly
2012	male	GBR	12.40	2.66052631578947	English	GBR	[2010,2018)	Alistair Newmarch
2011	male	GBR	15.34	2.16488222698073	English	GBR	[2010,2018)	Alister Stocks
1984	male	GBR	13.03	2.5823754789272	English	GBR	[1980,1990)	Allan Vandyke
2013	male	ITA	11.14	3	English	Europe_other	[2010,2018)	Allison Defrancesco
2009	male	CAN	12.06	2.78512396694215	English	Canada	[2000,2010)	Allison Donelon
2003	male	MEX	09.30	3.54736842105263	English	Central-Sud America	[2000,2010)	Alvarado Enrique
2003	male	MEX	07:48:00:00	5.87179487179487	Manhattan	Central-Sud America	[2000,2010)	Alvarado Enrique
2017	female	FRA	13.12	2.5530303030303	English	Europe_other	[2010,2018)	Amaury Lamy
2007	male	USA	13.20	2.5275	English	USA	[2000,2010)	Amber Rhett
2011	male	IND	10.56	3.08231707317073	English	Asia	[2010,2018)	Amol Adhav
1993	male	EGY	12.48	2.6328125	English	Africa	[1990,2000)	Amr Megahed
2010	female	IND	13.42	2.45985401459854	English	Asia	[2010,2018)	Amrita Das
2016	female	USA	14.56.42	2.20809635329542	Catalina	USA	[2010,2018)	Amy Appelhans Gubser
2017	female	USA	14.41	2.29511918274688	English	USA	[2010,2018)	Amy Hayes
1955	female	USA	20.07.07	1.6402722741519	Catalina	USA	[1875,1960)	Amy Hiland
1958	female	USA	24.00.25	1.37460225629158	Catalina	USA	[1875,1960)	Amy Hiland
2000	female	USA	12.45.29	2.58660105815498	Catalina	USA	[2000,2010)	Amy Migliazzo
2017	female	GBR	13.49	2.43908323281062	English	GBR	[2010,2018)	Amy Taylor
1993	female	BRA	09.40	3.48620689655172	English	Central-Sud America	[1990,2000)	Ana Do Amaral Mesquita
1999	male	GBR	11.32	2.92196531791908	English	GBR	[1990,2000)	Anders Frappell
1995	female	USA	09:19:22:00	4.91269888564448	Manhattan	USA	[1990,2000)	Anders Viki
1979	male	USA	12.22	2.72506738544474	English	USA	[1960,1980)	Anderson Kevin
2011	male	USA	11.57.07	2.7610570107142	Catalina	USA	[2010,2018)	Anderson Kevin
2012	male	USA	08:27:29:00	5.41495615619561	Manhattan	USA	[2010,2018)	Anderson Kevin
2015	male	GBR	13.11	2.55625790139064	English	GBR	[2010,2018)	Andre Roberts
2014	male	GER	09.43	3.46826758147513	English	Europe_other	[2010,2018)	Andre Wiersig
2017	male	GER	09.48.23	3.36515310313571	Catalina	Europe_other	[2010,2018)	Andre Wiersig
2009	female	SCO	11.36	2.9051724137931	English	GBR	[2000,2010)	Andrea Gellan
2001	female	USA	08.33.18	3.85739333722969	Catalina	USA	[2000,2010)	Andrea Karge
2003	female	USA	10.09	3.32019704433498	English	USA	[2000,2010)	Andrea Karge
2017	male	USA	12.09.58	2.71245262340746	Catalina	USA	[2010,2018)	Andrew B. McLaughlin
2010	male	AUS	17.07	1.96884128529698	English	AUS	[2010,2018)	Andrew Duigan
2005	male	USA	12.48.36	2.57611241217799	Catalina	USA	[2000,2010)	Andrew Hewitt
2011	male	AUS	13.54	2.42446043165468	English	AUS	[2010,2018)	Andrew Hunt
2014	male	AUS	10.19.43	3.19500847161337	Catalina	AUS	[2010,2018)	Andrew Hunt
2017	male	USA	11.21.43	2.9044324377185	Catalina	USA	[2010,2018)	Andrew J. Wynn
2011	male	AUS	11.38	2.89684813753582	English	AUS	[2010,2018)	Andrew Keegan
2009	male	AUS	15.36	2.16025641025641	English	AUS	[2000,2010)	Andrew Koval
1996	male	AUS	12.57	2.6023166023166	English	AUS	[1990,2000)	Andrew Martin
2017	male	GBR	11.42	2.88034188034188	English	GBR	[2010,2018)	Andrew Moss
1994	male	USA	11.01.35	2.99282025444011	Catalina	USA	[1990,2000)	Andrew Peter Blake
2017	male	AUS	14.02	2.40142517814727	English	AUS	[2010,2018)	Andrew Powell
2016	male	GBR	15.14	2.21225382932166	English	GBR	[2010,2018)	Andrew Rees
1996	male	GBR	15.26	2.18358531317495	English	GBR	[1990,2000)	Andrew Stanners
2015	male	AUS	11.22	2.96480938416422	English	AUS	[2010,2018)	Andrew Stewart
2016	male	AUS	13.58.59	2.35999920538747	Catalina	AUS	[2010,2018)	Andrew Vatovec Australia
2011	male	AUS	14.40	2.29772727272727	English	AUS	[2010,2018)	Andrew Vidler
2017	male	ESP	12.40	2.66052631578947	English	Europe_other	[2010,2018)	Andy Ortega Garcia
1971	male	USA	12.34	2.62599469496021	Catalina	USA	[1960,1980)	Andy Taylor
1972	male	USA	09.19	3.54203935599284	Catalina	USA	[1960,1980)	Andy Taylor
2013	female	CZE	10.27	3.22488038277512	English	Europe_other	[2010,2018)	Aneta Lokajov
2011	female	RSA	17.01	1.98041136141038	English	Africa	[2010,2018)	Angela Lurssen
2011	male	GBR	18.42	1.80213903743316	English	GBR	[2010,2018)	Angus Macfadyen
1968	female	GBR	12.04	2.79281767955801	English	GBR	[1960,1980)	Ann Longworth
2012	female	SWE	12.40.06	2.60492040520984	Catalina	Europe_other	[2010,2018)	Anna-Carin Nordin Sweden
2007	female	IRL	20.04	1.67940199335548	English	Europe_other	[2000,2010)	Anna Marie Ward
2009	female	GBR	21.20	1.5796875	English	GBR	[2000,2010)	Anna Marie Wardley
2006	female	USA	08.35.44	3.83919338159255	Catalina	USA	[2000,2010)	Anna Ray DeLozier
2016	female	AUS	15.26	2.18358531317495	English	AUS	[2010,2018)	Anna Strachan
2001	female	USA	10.15.43	3.21576482689549	Catalina	USA	[2000,2010)	Anne Cleveland
2000	female	IRL	14.04	2.3957345971564	English	Europe_other	[2000,2010)	Anne McAdam
2007	female	AUS	10.58	3.07294832826748	English	AUS	[2000,2010)	Anne Steele
1988	female	BEL	08.39	3.89595375722543	English	Europe_other	[1980,1990)	Annemie Landmeters
1987	female	GER	13.02	2.58567774936061	English	Europe_other	[1980,1990)	Annette Schill
2014	female	USA	10.27.49	3.15378693355279	Catalina	USA	[2010,2018)	Annette Wooddell
1975	male	GBR	13.08	2.56598984771574	English	GBR	[1960,1980)	Anthony Heaton
1994	male	GBR	12.50	2.62597402597403	English	GBR	[1990,2000)	Anthony Howland
2013	male	USA	13.29	2.49938195302843	English	USA	[2010,2018)	Anthony McCarley
2014	male	USA	13.00.03	2.53829882699827	Catalina	USA	[2010,2018)	Anthony McCarley
2014	male	RSA	09.33	3.52879581151832	English	Africa	[2010,2018)	Anthony Pearse
2017	male	AUS	12.11	2.76607387140903	English	AUS	[2010,2018)	Anthony Schwager
2014	male	AUT	12.30	2.696	English	Europe_other	[2010,2018)	Anton Floh
1987	male	USA	07:45:38:00	5.90163934426229	Manhattan	USA	[1980,1990)	Antonick Gary
1988	male	USA	08.46	3.84410646387833	English	USA	[1980,1990)	Antonick Gary
1961	male	ARG	22.10.00	1.5203007518797	English	Central-Sud America	[1960,1980)	Antonio Abertondo
1961	male	ARG	21.00.00	1.6047619047619	English	Central-Sud America	[1960,1980)	Antonio Abertondo
1999	male	MEX	12.25.43	2.65516393625819	Catalina	Central-Sud America	[1990,2000)	Antonio Arguelles
1999	male	MEX	18.19	1.83985441310282	English	Central-Sud America	[1990,2000)	Antonio Arguelles
2008	male	MEX	13.10.30	2.50474383301708	Catalina	Central-Sud America	[2000,2010)	Antonio Arguelles
2009	male	MEX	10.25.02	3.16783104901072	Catalina	Central-Sud America	[2000,2010)	Antonio Arguelles
1975	male	MEX	12.20	2.73243243243243	English	Central-Sud America	[1960,1980)	Antonio Ochoa de Quevado
1991	male	USA	08:07:55:00	5.63210930828352	Manhattan	USA	[1990,2000)	Arafet Nasin
1959	female	IND	16.20	2.06326530612245	English	Asia	[1875,1960)	Arati Saha
1989	male	USA	09:19:02:00	4.91562816767038	Manhattan	USA	[1980,1990)	Arcy Matt
1997	male	MEX	07:52:16:00	5.81874647092038	Manhattan	Central-Sud America	[1990,2000)	Arg|elles Antonio
2009	male	MEX	08:21:11:00	5.48302351102391	Manhattan	Central-Sud America	[2000,2010)	Arg|elles Antonio
2017	male	MEX	14.27.34	2.28224536058708	Catalina	Central-Sud America	[2010,2018)	Arg|elles Antonio
2003	male	GRE	13.38	2.4718826405868	English	Europe_other	[2000,2010)	Aris Polizos
2016	female	MEX	12.48.26	2.57667114909122	Catalina	Central-Sud America	[2010,2018)	Arleen Gonzalez
2016	female	MEX	14.43	2.28992072480181	English	Central-Sud America	[2010,2018)	Arleen Gonzalez
2012	male	USA	09:37:13:00	4.76077729333295	Manhattan	USA	[2010,2018)	Armento Dave
1984	male	USA	08:59:58:00	5.08920303722452	Manhattan	USA	[1980,1990)	Armstrong James
2008	male	FRA	16.38	2.02605210420842	English	Europe_other	[2000,2010)	Arnaud Chassery
1926	male	GER	12.38	2.66754617414248	English	Europe_other	[1875,1960)	Arnst VierKotter
2008	male	POR	09.30	3.54736842105263	English	Europe_other	[2000,2010)	Arrobas Miguel
2011	male	POR	07:46:38:00	5.8889920708622	Manhattan	Europe_other	[2010,2018)	Arrobas Miguel
2008	male	AUS	14.35	2.31085714285714	English	AUS	[2000,2010)	Arron Robertson
1987	male	IND	12.28	2.70320855614973	English	Asia	[1980,1990)	Arti Pradhan
2015	female	USA	13.29.00	2.44746600741656	Catalina	USA	[2010,2018)	Asha J. Allen
2003	male	USA	08:24:00:00	5.45238095238095	Manhattan	USA	[2000,2010)	Ashcroft Neil
2017	female	GBR	13.40	2.46585365853659	English	GBR	[2010,2018)	Ashley Christopher
2016	female	USA	18.50.25	1.75156653151493	Catalina	USA	[2010,2018)	Ashley N. White
1984	male	USA	07:37:25:00	6.0076516669703	Manhattan	USA	[1980,1990)	Asmuth Paul
1985	male	USA	08.34	3.93385214007782	English	USA	[1980,1990)	Asmuth Paul
1985	male	USA	08.12	4.10975609756098	English	USA	[1980,1990)	Asmuth Paul
1989	male	USA	09.05	3.71009174311927	English	USA	[1980,1990)	Asmuth Paul
2006	female	GBR	08:57:25:00	5.11335090711738	Manhattan	GBR	[2000,2010)	Aston Julia
2008	female	GBR	08:57:25:00	5.11335090711738	Manhattan	GBR	[2000,2010)	Aston Julia
1969	female	JUG	13.20	2.5275	English	Europe_other	[1960,1980)	Atina Vidakovic
2013	male	HUN	10.47	3.12519319938176	English	Europe_other	[2010,2018)	Attila Manyoki
2015	male	HUN	10.59.40	3.00151591712986	Catalina	Europe_other	[2010,2018)	Attila Manyoki
2014	female	USA	12.05.04	2.73078337624126	Catalina	USA	[2010,2018)	Aubrie Smallwood
2011	female	USA	14.12	2.37323943661972	English	USA	[2010,2018)	Aurora Gore
2009	male	USA	12.51.20	2.56698357821953	Catalina	USA	[2000,2010)	Autry Stephen
2009	male	USA	08:37:33:00	5.30963191962129	Manhattan	USA	[2000,2010)	Autry Stephen
1974	male	IND	16.15	2.07384615384615	English	Asia	[1960,1980)	Avingash Sarang
2017	male	ISR	13.35	2.48098159509202	English	Asia	[2010,2018)	Avishag Turek
1991	female	AUS	08.59	3.75139146567718	English	AUS	[1990,2000)	Baden Green
1973	male	EGY	12.16	2.74728260869565	English	Africa	[1960,1980)	Baher Abdel Hamid
2011	male	USA	08:11:20:00	5.59294436906377	Manhattan	USA	[2010,2018)	Bakel Joe
1983	male	GBR	13.49	2.43908323281062	English	GBR	[1980,1990)	Baljinder Singh Sanghera
1989	female	CAN	17.10	1.9631067961165	English	Canada	[1980,1990)	Barbara McNeill
1988	male	USA	07:45:43:00	5.90058333035107	Manhattan	USA	[1980,1990)	Barber James
1989	male	USA	07:45:15:00	5.9065018807093	Manhattan	USA	[1980,1990)	Barber James
1991	male	USA	07:06:34:00	6.44213487536141	Manhattan	USA	[1990,2000)	Barber James
2015	male	BRA	10.14	3.29315960912052	English	Central-Sud America	[2010,2018)	Barel Botelho Samir
2016	male	BRA	08.45.30	3.76784015223597	Catalina	Central-Sud America	[2010,2018)	Barel Botelho Samir
2006	female	RSA	08.59	3.75139146567718	English	Africa	[2000,2010)	Barend Nortje
2001	female	GBR	09:41:26:00	4.72625121825374	Manhattan	GBR	[2000,2010)	Barker Helen
2001	male	IND	17.12	1.9593023255814	English	Asia	[2000,2010)	Barkha Kedia
2010	male	USA	15.37.11	2.11271362771425	Catalina	USA	[2010,2018)	Barra David
2010	male	USA	08:30:00:00	5.38823529411765	Manhattan	USA	[2010,2018)	Barra David
1964	male	GBR	09.35	3.51652173913043	English	GBR	[1960,1980)	Barry Watson
1968	male	GBR	16.19	2.06537282941777	English	GBR	[1960,1980)	Barry Watson
1969	male	GBR	13.56	2.41866028708134	English	GBR	[1960,1980)	Barry Watson
1970	male	GBR	15.14	2.21225382932166	English	GBR	[1960,1980)	Barry Watson
1984	male	USA	08:15:15:00	5.54871277132761	Manhattan	USA	[1980,1990)	Barthels Herbert
1985	male	USA	08:28:22:00	5.40554717723428	Manhattan	USA	[1980,1990)	Barthels Herbert
1986	male	USA	08:33:50:00	5.34803762568926	Manhattan	USA	[1980,1990)	Barthels Herbert
1987	male	USA	08:44:30:00	5.23927550047665	Manhattan	USA	[1980,1990)	Barthels Herbert
1989	male	USA	08:54:45:00	5.13884992987377	Manhattan	USA	[1980,1990)	Barthels Herbert
1987	male	USA	08:13:57:00	5.56331612511388	Manhattan	USA	[1980,1990)	Barthels Richard
1988	male	USA	08:12:42:00	5.5774304850822	Manhattan	USA	[1980,1990)	Barthels Richard
1989	male	USA	08:18:34:00	5.51180049475162	Manhattan	USA	[1980,1990)	Barthels Richard
1990	male	USA	07:46:39:00	5.88878174220508	Manhattan	USA	[1990,2000)	Barthels Richard
1993	male	USA	09.42	3.47422680412371	English	USA	[1990,2000)	Barthels Richard
1991	male	USA	07:43:56:00	5.92326483690185	Manhattan	USA	[1990,2000)	Barthold Skip
1995	male	USA	08:48:34:00	5.19896575644826	Manhattan	USA	[1990,2000)	Bartram John
1987	male	USA	07:48:50:00	5.86135798080341	Manhattan	USA	[1980,1990)	Barzdukas Audrius
1981	male	SYR	09.10	3.67636363636364	English	Asia	[1980,1990)	Basam El Masry
2011	female	USA	11.07.44	2.96525559105431	Catalina	USA	[2010,2018)	Bauernfeind Patti
2012	female	USA	08:09:18:00	5.61618638871858	Manhattan	USA	[2010,2018)	Bauernfeind Patti
2010	male	USA	08:22:24:00	5.46974522292994	Manhattan	USA	[2010,2018)	Bayles James
1984	male	USA	08:19:00:00	5.50701402805611	Manhattan	USA	[1980,1990)	Bean Jeremy
1989	male	USA	12.56	2.60567010309278	English	USA	[1980,1990)	Bean Jeremy
1996	male	USA	10.12	3.30392156862745	English	USA	[1990,2000)	Becky Fenson
1984	male	USA	08:48:36:00	5.19863791146424	Manhattan	USA	[1980,1990)	Beetar John
1983	male	IND	08.42	3.87356321839081	English	Asia	[1980,1990)	Bejoy Jain
1980	female	NZL	09.08	3.68978102189781	English	NZL	[1980,1990)	Belinda Shields
1981	female	NZL	11.13	3.00445765230312	English	NZL	[1980,1990)	Belinda Shields
2013	male	GBR	14.52	2.26681614349776	English	GBR	[2010,2018)	Ben Brophy
2014	male	AUS	13.17	2.53701380175659	English	AUS	[2010,2018)	Ben Hutt
2006	male	AUS	13.14	2.54659949622166	English	AUS	[2000,2010)	Ben Maguire
2008	male	ISL	16.01	2.10405827263267	English	Europe_other	[2000,2010)	Benedikt Hjartarson
2015	male	AUS	09.10	3.67636363636364	English	AUS	[2010,2018)	Benjamin Freeman
2017	male	AUS	08.47.42	3.75213189312109	Catalina	AUS	[2010,2018)	Benjamin Freeman
1998	male	USA	07:19:40:00	6.25018953752843	Manhattan	USA	[1990,2000)	Benner Jay
1994	male	FRA	09.04	3.71691176470588	English	Europe_other	[1990,2000)	Benoit Vassent
1991	male	USA	07:38:53:00	5.98845022336832	Manhattan	USA	[1990,2000)	Berger Morty
2016	male	IRL	12.58	2.59897172236504	English	Europe_other	[2010,2018)	Bernard Lynch
2012	female	CZE	08:28:46:00	5.40129725479919	Manhattan	Europe_other	[2010,2018)	Bernardova Abhejali
2015	female	CZE	09.46.47	3.374328968671	Catalina	Europe_other	[2010,2018)	Bernardova Abhejali
1958	male	USA	19.31	1.7267292912041	English	USA	[1875,1960)	Bert Thomas
2016	female	GBR	19.07.02	1.72619220598065	Catalina	GBR	[2010,2018)	Beth French United Kingdom
2006	male	IND	13.55	2.42155688622755	English	Asia	[2000,2010)	Bhakti Sharma
2000	male	NOR	13.54	2.42446043165468	English	Europe_other	[2000,2010)	Bharat Shukla
2000	male	CAN	12.11	2.76607387140903	English	Canada	[2000,2010)	Bill Borger
1980	male	USA	12.03.13	2.73776876454728	Catalina	USA	[1980,1990)	Bill Kincheloe
2014	male	USA	12.22	2.72506738544474	English	USA	[2010,2018)	Bill Shipp
2015	male	USA	11.47.26	2.79885030391556	Catalina	USA	[2010,2018)	Bill Shipp
1955	male	USA	18.54	1.74603174603175	Catalina	USA	[1875,1960)	Bill Slater
1956	male	USA	17.30	1.88571428571429	Catalina	USA	[1875,1960)	Bill Slater
1957	male	USA	15.38	2.11087420042644	Catalina	USA	[1875,1960)	Bill Slater
2000	male	USA	14.16	2.36214953271028	English	USA	[2000,2010)	Bill Stergiou
1983	female	USA	08:33:39:00	5.34994646159836	Manhattan	USA	[1980,1990)	Billingsly Julie
1959	male	IND	13.50	2.43614457831325	English	Asia	[1875,1960)	Bimal Chundra
1998	female	SCO	13.55	2.42155688622755	English	GBR	[1990,2000)	Blair Colleen
2001	female	GBR	08:51:23:00	5.17140796035505	Manhattan	GBR	[2000,2010)	Blair Colleen
2014	female	GBR	11.40.25	2.82688875669244	Catalina	GBR	[2010,2018)	Blair Colleen
2001	male	GBR	09:48:09:00	4.67227748023463	Manhattan	GBR	[2000,2010)	Blakeley Eric
1999	male	USA	07:10:55:00	6.37710307484046	Manhattan	USA	[1990,2000)	Blanke David
2000	male	USA	08:30:00:00	5.38823529411765	Manhattan	USA	[2000,2010)	Blanke David
2001	male	USA	08:06:44:00	5.64580194493905	Manhattan	USA	[2000,2010)	Blanke David
2003	male	USA	08:06:00:00	5.65432098765432	Manhattan	USA	[2000,2010)	Blanke David
2004	male	USA	07:46:27:00	5.89130667810055	Manhattan	USA	[2000,2010)	Blanke David
2005	male	USA	08.56.10	3.69288156667703	Catalina	USA	[2000,2010)	Blanke David
2006	male	USA	07:57:46:00	5.75176166887602	Manhattan	USA	[2000,2010)	Blanke David
2007	male	USA	09:41:11:00	4.72828424765564	Manhattan	USA	[2000,2010)	Blanke David
2008	male	USA	07:57:46:00	5.75176166887602	Manhattan	USA	[2000,2010)	Blanke David
1999	male	GBR	08:10:02:00	5.60778178355214	Manhattan	GBR	[1990,2000)	Blewitt Mark
2009	male	USA	09:05:15:00	5.03988995873453	Manhattan	USA	[2000,2010)	Blumentals Willy
1974	male	USA	13.45	2.4	Catalina	USA	[1960,1980)	Bob Bejan
2017	male	USA	10.51	3.10599078341014	English	USA	[2010,2018)	Bob Burrow
2016	male	USA	09.12.08	3.58609031634871	Catalina	USA	[2010,2018)	Bob Fernald
1991	male	USA	16.15.00	2.03076923076923	Catalina	USA	[1990,2000)	Bob West
1998	male	USA	15.49.49	2.0846128200179	Catalina	USA	[1990,2000)	Bob West
1999	male	NAM	13.51	2.43321299638989	English	Africa	[1990,2000)	Bobby Jo Bassingthwaite
2016	male	POL	13.04.12	2.52486610558531	Catalina	Europe_other	[2010,2018)	Boguslaw Ogrodnik Poland
1995	male	JUG	10.09	3.32019704433498	English	Europe_other	[1990,2000)	Bojan Cingi
2008	female	USA	08:00:50:00	5.71507798960139	Manhattan	USA	[2000,2010)	Borgeson Hannah
1986	female	USA	11.48	2.85593220338983	English	USA	[1980,1990)	Bossert-hartman Carol
1987	female	USA	07:52:19:00	5.81813049154875	Manhattan	USA	[1980,1990)	Bossert-hartman Carol
1990	female	USA	07:31:09:00	6.09110052089106	Manhattan	USA	[1990,2000)	Bossert-hartman Carol
1991	female	USA	07:46:30:00	5.89067524115756	Manhattan	USA	[1990,2000)	Bossert-hartman Carol
1997	male	USA	07:25:23:00	6.16996594693709	Manhattan	USA	[1990,2000)	Boudreau David
1999	male	USA	07:15:13:00	6.31409642706698	Manhattan	USA	[1990,2000)	Boudreau David
1984	male	USA	08:30:34:00	5.38225501077234	Manhattan	USA	[1980,1990)	Boultinghouse Oscar
1990	male	USA	08:17:12:00	5.52695092518101	Manhattan	USA	[1990,2000)	Bowdich Paul
2005	male	USA	07:45:26:00	5.90417532048987	Manhattan	USA	[2000,2010)	Boyle Dan
2012	male	USA	10.55.40	3.01982714794103	Catalina	USA	[2010,2018)	Boyle Dan
2009	male	AUS	10.34	3.18927444794953	English	AUS	[2000,2010)	Brad Andersen
2008	male	AUS	12.43	2.65006553079948	English	AUS	[2000,2010)	Brad Skinner
2017	male	USA	13.45.23	2.39888536639541	Catalina	USA	[2010,2018)	Bradley Lundblad
1988	female	USA	09:04:42:00	5.04497888746099	Manhattan	USA	[1980,1990)	Brammer Cody
1984	male	USA	08:17:52:00	5.5195500803428	Manhattan	USA	[1980,1990)	Brawer Ron
1951	female	WAL	12.42	2.65354330708661	English	GBR	[1875,1960)	Brenda Fisher
1954	female	GBR	14.36	2.30821917808219	English	GBR	[1875,1960)	Brenda Fisher
2017	male	AUS	17.05	1.97268292682927	English	AUS	[2010,2018)	Brendan Maher
2008	male	CAN	10.44	3.13975155279503	English	Canada	[2000,2010)	Brent Hobbs
1991	male	USA	08:16:42:00	5.53251459633582	Manhattan	USA	[1990,2000)	Brenton J.C.
1998	male	USA	08:54:27:00	5.14173449340443	Manhattan	USA	[1990,2000)	Brenton J.C.
2015	male	AUS	16.49	2.00396432111001	English	AUS	[2010,2018)	Brett David
2015	male	ZIM	11.55	2.82797202797203	English	Africa	[2010,2018)	Brian Allen
1985	female	GBR	09.58	3.38127090301003	English	GBR	[1980,1990)	Bridget Young
2017	female	AUS	11.57	2.82008368200837	English	AUS	[2010,2018)	Brittany Parker
1958	male	PAK	14.52	2.26681614349776	English	Asia	[1875,1960)	Brojen Das
1959	male	PAK	13.53	2.42737094837935	English	Asia	[1875,1960)	Brojen Das
1959	male	PAK	13.26	2.50868486352357	English	Asia	[1875,1960)	Brojen Das
1960	male	PAK	14.43	2.28992072480181	English	Asia	[1960,1980)	Brojen Das
1961	male	PAK	11.48	2.85593220338983	English	Asia	[1960,1980)	Brojen Das
1961	male	PAK	10.35	3.18425196850394	English	Asia	[1960,1980)	Brojen Das
2015	female	IRL	17.44	1.90037593984962	English	Europe_other	[2010,2018)	Bronagh Carey
2016	male	NAM	13.46	2.44794188861985	English	Africa	[2010,2018)	Bruce Salt
2015	male	GBR	12.54.04	2.55791921453794	Catalina	GBR	[2010,2018)	Bryan Avery Scotland
2006	male	AUS	09.29	3.55360281195079	English	AUS	[2000,2010)	Bryan Boggs
1990	female	USA	07:27:25:00	6.14192587073943	Manhattan	USA	[1990,2000)	Bryant Deborah
1991	female	USA	11.57	2.82008368200837	English	USA	[1990,2000)	Bryant Deborah
1987	male	USA	08:32:58:00	5.35707323412827	Manhattan	USA	[1980,1990)	Brysen William
2012	male	IRL	08:32:03:00	5.36666341177619	Manhattan	Europe_other	[2010,2018)	Buckley Donal
1989	female	IND	10.46	3.13003095975232	English	Asia	[1980,1990)	Bula Chowdhury
1999	female	IND	13.15	2.54339622641509	English	Asia	[1990,2000)	Bula Chowdhury
2002	female	IND	10.23.14	3.17698026421351	Catalina	Asia	[2000,2010)	Bula Chowdhury
2011	female	USA	08:45:56:00	5.22499683103055	Manhattan	USA	[2010,2018)	Burke Eileen
1994	female	USA	07:57:25:00	5.75597835573398	Manhattan	USA	[1990,2000)	Burnett Julie
1994	female	USA	06:20:01:00	7.23126178676374	Manhattan	USA	[1990,2000)	Burnett Julie
1995	female	USA	08:24:44:00	5.44445912032756	Manhattan	USA	[1990,2000)	Burnett Julie
2012	male	IRL	08:39:20:00	5.29139922978177	Manhattan	Europe_other	[2010,2018)	Byrne Ciaran
2014	male	IRL	13.50.55	2.3829104402768	Catalina	Europe_other	[2010,2018)	Byrne Ciaran
1927	male	USA	13.35	2.42944785276074	Catalina	USA	[1875,1960)	Byron Summers
2007	male	ESP	10.29	3.21462639109698	English	Europe_other	[2000,2010)	Caballero Jaime
2010	male	ESP	07:53:59:00	5.79767221069658	Manhattan	Europe_other	[2010,2018)	Caballero Jaime
2012	male	ESP	09.31.30	3.46456692913386	Catalina	Europe_other	[2010,2018)	Caballero Jaime
2008	female	GUA	08:46:04:00	5.22367253833481	Manhattan	Central-Sud America	[2000,2010)	Cabrera Yesenia
2011	female	GUA	15.19.30	2.15334420880914	Catalina	Central-Sud America	[2010,2018)	Cabrera Yesenia
2014	male	AUS	13.09	2.56273764258555	English	AUS	[2010,2018)	Cae Tolman
2015	male	RSA	11.53.00	2.77699859747546	Catalina	Africa	[2010,2018)	Cameron Bellamy South Africa
2015	male	GBR	13.49	2.43908323281062	English	GBR	[2010,2018)	Cameron McLean
2017	male	AUS	13.09	2.56273764258555	English	AUS	[2010,2018)	Cameron Noble
2010	male	AUS	09.40	3.48620689655172	English	AUS	[2010,2018)	Cameron Spittle
2011	male	USA	08.18.27	3.97231417393921	Catalina	USA	[2010,2018)	Cannon Blair
2012	male	USA	08:06:13:00	5.65180132314126	Manhattan	USA	[2010,2018)	Cannon Blair
1959	male	USA	20.55	1.57768924302789	Catalina	USA	[1875,1960)	Captain Stewart Evans
1983	male	USA	10:03:00:00	4.55721393034826	Manhattan	USA	[1980,1990)	Carallo Julius
2011	female	USA	08:56:56:00	5.11795381177055	Manhattan	USA	[2010,2018)	Carena Lori
1985	male	GBR	12.24	2.71774193548387	English	GBR	[1980,1990)	Carl Cooper
1980	male	USA	15.11	2.21953896816685	English	USA	[1980,1990)	Carl Pipoly
2013	male	BEL	12.06	2.78512396694215	English	Europe_other	[2010,2018)	Carl Plasschaert
2017	male	MEX	11.22.09	2.9025874074617	Catalina	Central-Sud America	[2010,2018)	Carlos Acosta Mexico
1993	male	CAN	15.03.02	2.19261009191244	Catalina	Canada	[1990,2000)	Carlos Costa Canada
1996	male	GBR	14.25	2.33757225433526	English	GBR	[1990,2000)	Carlton Chislett
2017	female	IRL	10.28.53	3.14843770704688	Catalina	Europe_other	[2010,2018)	Carol Cashell
2017	female	IRL	10.18	3.27184466019417	English	Europe_other	[2010,2018)	Carol Cashell
1980	female	USA	11.02.14	2.98988272008859	Catalina	USA	[1980,1990)	Carol Hadley
1983	female	USA	10.59	3.06828528072838	English	USA	[1980,1990)	Carol Lee
1984	female	USA	09.28.28	3.48305382901372	Catalina	USA	[1980,1990)	Carol Lee
2016	female	USA	15.02.41	2.1934602389173	Catalina	USA	[2010,2018)	Carol Schumacher Hayden
1988	female	GBR	09.29	3.55360281195079	English	GBR	[1980,1990)	Carole Hunt
2016	female	USA	11.52	2.83988764044944	English	USA	[2010,2018)	Caroline Block
1986	female	GBR	16.32	2.0383064516129	English	GBR	[1980,1990)	Caroline Plummer
1994	female	GBR	09.00	3.74444444444444	English	GBR	[1990,2000)	Caroline Smith
2011	female	GBR	13.30	2.4962962962963	English	GBR	[2010,2018)	Caroline Thorn
2008	male	MEX	08:17:34:00	5.52287800629731	Manhattan	Central-Sud America	[2000,2010)	Carreras Alfredo
2011	male	MEX	08:44:10:00	5.24260731319555	Manhattan	Central-Sud America	[2010,2018)	Carreras Alfredo
2016	male	USA	12.09	2.77366255144033	English	USA	[2010,2018)	Casey Bowen
2013	male	AUS	09.14	3.64981949458484	English	AUS	[2010,2018)	Casey Glover
2012	female	GBR	16.32	2.0383064516129	English	GBR	[2010,2018)	Catherine Smith
2009	female	USA	12.12	2.76229508196721	English	USA	[2000,2010)	Catheryne Biggs DiPrete
2002	female	FRA	13.00	2.59230769230769	English	Europe_other	[2000,2010)	Cathy Marco
1985	female	USA	09.25.59	3.49833622898201	Catalina	USA	[1980,1990)	Cathy Moore
2013	female	AUS	08.04.12	4.08921933085502	Catalina	AUS	[2010,2018)	Ceinwen Elizabeth Roberts Australia
2011	female	AUS	12.55	2.60903225806452	English	AUS	[2010,2018)	Ceinwen Williams
2001	male	USA	08:57:02:00	5.11700080690212	Manhattan	USA	[2000,2010)	Ceraolo John
1993	male	USA	08.14.46	4.00188641110288	Catalina	USA	[1990,2000)	Chad Hundeby
1994	male	USA	07.17	4.62700228832952	English	USA	[1990,2000)	Chad Hundeby
2016	male	USA	13.03.05	2.52846653187187	Catalina	USA	[2010,2018)	Chad Starks
2002	male	USA	08:04:44:00	5.66909641039747	Manhattan	USA	[2000,2010)	Chalandon Gilles
1983	female	USA	08:43:44:00	5.2469450101833	Manhattan	USA	[1980,1990)	Chanin Stacy
1991	female	GBR	11.20	2.97352941176471	English	GBR	[1990,2000)	Chantal Hutchings
1981	male	USA	13.30	2.4962962962963	English	USA	[1980,1990)	Chapman Charles
1988	male	USA	09:25:08:00	4.86256930517872	Manhattan	USA	[1980,1990)	Chapman Charles
1989	male	USA	09:35:21:00	4.77622316850613	Manhattan	USA	[1980,1990)	Chapman Charles
1923	male	USA	16.58	1.98624754420432	English	USA	[1875,1960)	Charles Toth
2011	male	GBR	16.34	2.03420523138833	English	GBR	[2010,2018)	Charlie Forrest
2014	female	NZL	10.34.10	3.12220762155059	Catalina	NZL	[2010,2018)	Charlotte J. Brynn New Zealand
2014	female	USA	20.20.44	1.62197586150401	Catalina	USA	[2010,2018)	Charlotte Samuels
1997	female	USA	14.20	2.35116279069767	English	USA	[1990,2000)	Cheryl Elynski
1994	male	AUS	07:50:15:00	5.84370015948963	Manhattan	AUS	[1990,2000)	Chestler Steven
2011	female	USA	15.39	2.15335463258786	English	USA	[2010,2018)	Cheyanne Boddicker
2005	male	ITA	15.17.06	2.15897939156035	Catalina	Europe_other	[2000,2010)	Chiarino Paolo
2007	male	ITA	10:32:39:00	4.34363392080929	Manhattan	Europe_other	[2000,2010)	Chiarino Paolo
2003	female	JPN	12.24	2.71774193548387	English	Asia	[2000,2010)	Chika Nishibori
1984	male	USA	08:23:32:00	5.45743413213293	Manhattan	USA	[1980,1990)	Cholakis Arthur
1985	male	USA	08:31:30:00	5.37243401759531	Manhattan	USA	[1980,1990)	Cholakis Arthur
2017	male	GBR	11.43	2.87624466571835	English	GBR	[2010,2018)	Chris Astill-Smith
2010	male	USA	11.29.52	2.87011982991883	Catalina	USA	[2010,2018)	Chris Dahowski
2017	male	RSA	13.30	2.4962962962963	English	Africa	[2010,2018)	Chris Fourie
2012	male	USA	09.56.14	3.32084754290826	Catalina	USA	[2010,2018)	Chris Geer
2013	male	USA	11.49.30	2.7906976744186	Catalina	USA	[2010,2018)	Chris Geer
2003	male	BAR	11.30	2.9304347826087	English	Central-Sud America	[2000,2010)	Chris Gibbs
2008	male	RSA	14.07	2.38724911452184	English	Africa	[2000,2010)	Chris Green
1998	male	NZL	11.59	2.81223922114047	English	NZL	[1990,2000)	Chris Hains
1999	male	NZL	13.37	2.47490820073439	English	NZL	[1990,2000)	Chris Hains
2015	male	GBR	14.00	2.40714285714286	English	GBR	[2010,2018)	Chris Penn
2008	male	USA	13.50.56	2.38286264441592	Catalina	USA	[2000,2010)	Chris Roberts
2000	male	AUS	13.22	2.5211970074813	English	AUS	[2000,2010)	Chris Van der Walt
1984	male	BEL	13.50	2.43614457831325	English	Europe_other	[1980,1990)	Chris Verbrugge
2013	male	MEX	17.38	1.91115311909263	English	Central-Sud America	[2010,2018)	Christian Ayala Espinosa
2015	male	MEX	13.59.16	2.35920247835412	Catalina	Central-Sud America	[2010,2018)	Christian Ayala Espinosa
2012	male	DEN	10.14	3.29315960912052	English	Europe_other	[2010,2018)	Christian Damgaard
2005	male	GER	08.29	3.97249508840865	English	Europe_other	[2000,2010)	Christian Hansman
2009	male	GBR	12.18	2.73983739837398	English	GBR	[2000,2010)	Christian Marsden
2006	male	USA	15.57.23	2.06813710983061	Catalina	USA	[2000,2010)	Christian Tuskes
2001	female	BRA	10.14	3.29315960912052	English	Central-Sud America	[2000,2010)	Christiane Fanzeres
1976	female	GBR	14.56	2.25669642857143	English	GBR	[1960,1980)	Christine Sifleet
1979	female	GBR	20.15	1.6641975308642	English	GBR	[1960,1980)	Christine Sifleet
2003	male	GER	07.20	4.59545454545455	English	Europe_other	[2000,2010)	Christof Wandratsch
2005	male	GER	07.03	4.78014184397163	English	Europe_other	[2000,2010)	Christof Wandratsch
2014	male	USA	11.23.20	2.89756097560976	Catalina	USA	[2010,2018)	Christopher A. Burke
2004	male	USA	14.44	2.28733031674208	English	USA	[2000,2010)	Christopher Blakeslee
1973	male	GBR	14.33	2.31615120274914	English	GBR	[1960,1980)	Christopher Carter
2001	male	USA	08.32	3.94921875	English	USA	[2000,2010)	Christopher Derks
2013	male	GBR	15.14	2.21225382932166	English	GBR	[2010,2018)	Christopher Foyle
2016	male	GBR	12.09	2.77366255144033	English	GBR	[2010,2018)	Christopher Leek
2014	male	GBR	11.30	2.9304347826087	English	GBR	[2010,2018)	Christopher Murray
2008	male	GBR	09.53	3.4097807757167	English	GBR	[2000,2010)	Christopher Sheppard
2009	male	GBR	11.47	2.85997171145686	English	GBR	[2000,2010)	Christopher Sheppard
1977	male	GBR	17.30	1.92571428571429	English	GBR	[1960,1980)	Christopher Stockdale
1981	male	GBR	15.56	2.11506276150628	English	GBR	[1980,1990)	Christopher Stockdale
1984	male	GBR	14.50	2.27191011235955	English	GBR	[1980,1990)	Christopher Stockdale
2010	male	GBR	12.45	2.64313725490196	English	GBR	[2010,2018)	Christopher Walsh
2013	male	GRE	16.12	2.08024691358025	English	Europe_other	[2010,2018)	Christos Logothetis
1979	male	USA	12.14	2.69754768392371	Catalina	USA	[1960,1980)	Chuck Hosmer
2000	male	IRL	13.39	2.46886446886447	English	Europe_other	[2000,2010)	Ciaran Cassidy
1976	female	USA	11.04.24	2.98013245033113	Catalina	USA	[1960,1980)	Cindy Cleveland
1977	female	USA	12.55	2.55483870967742	Catalina	USA	[1960,1980)	Cindy Cleveland
1977	female	USA	11.35.15	2.84789644012945	Catalina	USA	[1960,1980)	Cindy Cleveland
2007	female	USA	13.56.05	2.36818498953454	Catalina	USA	[2000,2010)	Cindy Walsh
2008	female	USA	09.55	3.32773109243697	Catalina	USA	[2000,2010)	Cindy Walsh
2012	female	USA	14.19	2.35389988358556	English	USA	[2010,2018)	Cindy Walsh
2015	female	GBR	12.24.24	2.65986029016658	Catalina	GBR	[2010,2018)	Clair Harris UK
1995	female	GBR	15.36	2.16025641025641	English	GBR	[1990,2000)	Clair Kent
2013	female	GBR	15.27	2.18122977346278	English	GBR	[2010,2018)	Claire Humphries
1997	female	GBR	13.47	2.44498186215236	English	GBR	[1990,2000)	Claire O'Donnell
2002	female	GBR	13.40	2.46585365853659	English	GBR	[2000,2010)	Claire Sweeney
1992	female	GBR	12.42	2.65354330708661	English	GBR	[1990,2000)	Claire Townley-Rivett
2015	female	GBR	11.27	2.94323144104804	English	GBR	[2010,2018)	Claire Wilson
2008	female	USA	11.12	3.00892857142857	English	USA	[2000,2010)	Clara Bennett
2011	female	USA	11.22.51	2.89961192062678	Catalina	USA	[2010,2018)	Clara Lee
1982	female	USA	09:28:06:00	4.83717655342369	Manhattan	USA	[1980,1990)	Clark Diddo
1983	female	USA	08:44:46:00	5.23661309788477	Manhattan	USA	[1980,1990)	Clark Diddo
1963	female	CAN	17.17	1.94985535197686	English	Canada	[1960,1980)	Claudia McPherson
2006	female	USA	11.33.20	2.85576923076923	Catalina	USA	[2000,2010)	Claudia Rose
1979	male	ARG	09.45	3.45641025641026	English	Central-Sud America	[1960,1980)	Claudio Plit
1981	male	ARG	08.58	3.75836431226766	English	Central-Sud America	[1980,1990)	Claudio Plit
2011	male	USA	10.51.46	3.03789699790314	Catalina	USA	[2010,2018)	Clayton Rinker
2003	female	USA	08:49:00:00	5.19470699432892	Manhattan	USA	[2000,2010)	Clearway Ajae
1926	female	USA	15.23	2.19068255687974	English	USA	[1875,1960)	Clemington (Millie) O. Corson
2009	male	USA	09.32.57	3.45579893533467	Catalina	USA	[2000,2010)	Cleveland Jeffrey
2010	male	USA	08:14:48:00	5.55375909458367	Manhattan	USA	[2010,2018)	Cleveland Jeffrey
1991	female	USA	07:29:35:00	6.11232622798888	Manhattan	USA	[1990,2000)	Cleveland Marcia
1994	female	USA	09.44	3.46232876712329	English	USA	[1990,2000)	Cleveland Marcia
1995	female	USA	08:03:19:00	5.68571330045864	Manhattan	USA	[1990,2000)	Cleveland Marcia
1996	female	USA	05:57:53:00	7.67847995156708	Manhattan	USA	[1990,2000)	Cleveland Marcia
2005	female	USA	08.56.10	3.69288156667703	Catalina	USA	[2000,2010)	Cleveland Marcia
1997	male	GBR	13.17	2.53701380175659	English	GBR	[1990,2000)	Cliff Golding
1987	male	AUS	18.37	1.81020590868398	English	AUS	[1980,1990)	Clifford Batt
1957	male	GBR	13.33	2.48708487084871	English	GBR	[1875,1960)	Cmdr.C.G. Forsberg OBE RN
1992	male	USA	14.47	2.27959413754228	English	USA	[1990,2000)	Coleman Arthur
1993	male	USA	07:37:24:00	6.0078705728028	Manhattan	USA	[1990,2000)	Coleman Arthur
1996	male	USA	11.54	2.83193277310924	English	USA	[1990,2000)	Coleman Scott
1998	male	USA	08:38:02:00	5.30467794865195	Manhattan	USA	[1990,2000)	Coleman Scott
2000	male	USA	12.41.43	2.59939172483207	Catalina	USA	[2000,2010)	Coleman Scott
2004	female	USA	08:33:32:00	5.35116188497988	Manhattan	USA	[2000,2010)	Colette Laura
2007	male	AUS	16.28	2.04655870445344	English	AUS	[2000,2010)	Collie Kinsela
1985	male	USA	08:54:08:00	5.14478282576136	Manhattan	USA	[1980,1990)	Collins Dwight
2002	male	USA	08:00:26:00	5.71983625893291	Manhattan	USA	[2000,2010)	Collins Ron
2013	male	USA	10.05.29	3.27011478433208	Catalina	USA	[2010,2018)	Collins Ron
1982	female	USA	11.59.44	2.75101889588737	Catalina	USA	[1980,1990)	Comar Louise
1983	female	USA	08:56:47:00	5.11938398484801	Manhattan	USA	[1980,1990)	Comar Louise
1992	male	GBR	12.33	2.68525896414343	English	GBR	[1990,2000)	Cometson David
2000	male	GBR	09:32:38:00	4.79888235636533	Manhattan	GBR	[2000,2010)	Cometson David
1998	male	GBR	15.51	2.12618296529968	English	GBR	[1990,2000)	Coningham-Rolls John
1999	male	GBR	08:21:50:00	5.47592162072401	Manhattan	GBR	[1990,2000)	Coningham-Rolls John
1986	male	USA	08:34:06:00	5.34526356739934	Manhattan	USA	[1980,1990)	Conover Kenneth
1987	male	USA	08:26:17:00	5.42779076274813	Manhattan	USA	[1980,1990)	Conover Kenneth
1991	male	USA	08:13:23:00	5.56970577306354	Manhattan	USA	[1990,2000)	Cooke Richard
2000	female	USA	09:45:11:00	4.6959642277349	Manhattan	USA	[2000,2010)	Coon Jeanne
1999	male	USA	06:52:49:00	6.65670798175138	Manhattan	USA	[1990,2000)	Copeland Robert
1999	female	VEN	16.17	2.06960081883316	English	Central-Sud America	[1990,2000)	Corinna Ott-Weber
1971	female	NED	10.43	3.14463452566096	English	Europe_other	[1960,1980)	Corrie Ebbelaar
1991	male	ITA	08:19:19:00	5.50352147935512	Manhattan	Europe_other	[1990,2000)	Cozzoli Maurizio
2006	male	AUS	11.50	2.84788732394366	English	AUS	[2000,2010)	Craig Burton
2011	male	AUS	11.43	2.87624466571835	English	AUS	[2010,2018)	Craig Chapmann
1995	male	GBR	16.29	2.04448938321537	English	GBR	[1990,2000)	Craig Hirst
2012	male	AUS	12.27	2.70682730923695	English	AUS	[2010,2018)	Craig Morrison
2006	male	USA	07:50:36:00	5.8393540161496	Manhattan	USA	[2000,2010)	Crean Denis
2008	male	USA	07:50:36:00	5.8393540161496	Manhattan	USA	[2000,2010)	Crean Denis
2016	male	USA	16.18.20	2.02385008517888	Catalina	USA	[2010,2018)	Crean Denis
2003	male	AUS	17.22	1.9404990403071	English	AUS	[2000,2010)	Crowther Mark
2004	male	AUS	08:21:37:00	5.47828687244576	Manhattan	AUS	[2000,2010)	Crowther Mark
2010	male	USA	10.41.32	3.08635560635976	Catalina	USA	[2010,2018)	Crozier Cliff
2011	male	USA	10.41.16	3.08763904771806	Catalina	USA	[2010,2018)	Crozier Cliff
2011	male	USA	08:15:12:00	5.54927302100162	Manhattan	USA	[2010,2018)	Crozier Cliff
1987	male	USA	08:01:35:00	5.70617753936667	Manhattan	USA	[1980,1990)	Culp Barry
1975	female	CAN	09.46	3.45051194539249	English	Canada	[1960,1980)	Cynthia Nicholas
1976	female	CAN	10.24	3.24038461538462	English	Canada	[1960,1980)	Cynthia Nicholas
1976	female	CAN	10.20	3.26129032258065	English	Canada	[1960,1980)	Cynthia Nicholas
1977	female	CAN	09.55	3.39831932773109	English	Canada	[1960,1980)	Cynthia Nicholas
1977	female	CAN	09.50	3.4271186440678	English	Canada	[1960,1980)	Cynthia Nicholas
1978	female	CAN	12.15	2.75102040816327	English	Canada	[1960,1980)	Cynthia Nicholas
1979	female	CAN	10.45	3.13488372093023	English	Canada	[1960,1980)	Cynthia Nicholas
1979	female	CAN	10.10	3.31475409836066	English	Canada	[1960,1980)	Cynthia Nicholas
1979	female	CAN	10.01	3.36439267886855	English	Canada	[1960,1980)	Cynthia Nicholas
1979	female	CAN	09.12	3.66304347826087	English	Canada	[1960,1980)	Cynthia Nicholas
1980	female	CAN	10.19	3.26655896607431	English	Canada	[1980,1990)	Cynthia Nicholas
1980	female	CAN	10.00	3.37	English	Canada	[1980,1990)	Cynthia Nicholas
1981	female	CAN	11.21	2.96916299559471	English	Canada	[1980,1990)	Cynthia Nicholas
1981	female	CAN	11.00	3.06363636363636	English	Canada	[1980,1990)	Cynthia Nicholas
1981	female	CAN	10.11	3.30932896890344	English	Canada	[1980,1990)	Cynthia Nicholas
1982	female	CAN	11.09	3.02242152466368	English	Canada	[1980,1990)	Cynthia Nicholas
1982	female	CAN	10.00	3.37	English	Canada	[1980,1990)	Cynthia Nicholas
1982	female	CAN	09.55	3.39831932773109	English	Canada	[1980,1990)	Cynthia Nicholas
1985	male	AUS	10.44	3.13975155279503	English	AUS	[1980,1990)	Cyril Baldock
1992	female	USA	10.59.22	3.00288155300541	Catalina	USA	[1990,2000)	Cyrise Calvin
1994	female	USA	10.50	3.11076923076923	English	USA	[1990,2000)	Cyrise Calvin
2006	male	USA	08:53:38:00	5.14960334811668	Manhattan	USA	[2000,2010)	Dahlin Duke
2008	male	USA	08:53:38:00	5.14960334811668	Manhattan	USA	[2000,2010)	Dahlin Duke
1955	female	USA	17.04	1.93359375	Catalina	USA	[1875,1960)	Daisy Murchie
1956	female	USA	15.40.00	2.1063829787234	Catalina	USA	[1875,1960)	Daisy Murchie
1985	female	USA	13.28.48	2.44807121661721	Catalina	USA	[1980,1990)	Dale Petranech
1991	male	USA	10.08.00	3.25657894736842	Catalina	USA	[1990,2000)	Dan Angress
2015	male	ROU	14.32	2.31880733944954	English	Europe_other	[2010,2018)	Dan Canta
2016	male	ROU	11.13.19	2.94066684818931	Catalina	Europe_other	[2010,2018)	Dan Canta
2013	male	GBR	21.23	1.57599376461419	English	GBR	[2010,2018)	Dan Earthquake
2015	male	USA	10.15.28	3.21707105719237	Catalina	USA	[2010,2018)	Dan Simonelli
2016	male	USA	13.31.11	2.44087855190976	Catalina	USA	[2010,2018)	Dan Simonelli
2016	male	USA	14.22	2.34570765661253	English	USA	[2010,2018)	Dan Simonelli
1977	male	USA	09.40	3.41379310344828	Catalina	USA	[1960,1980)	Dan Slosberg
1978	male	USA	11.12	2.94642857142857	Catalina	USA	[1960,1980)	Dan Slosberg
1978	male	USA	08.50	3.73584905660377	Catalina	USA	[1960,1980)	Dan Slosberg
2001	female	CZE	11.56	2.82402234636872	English	Europe_other	[2000,2010)	Dana Zborilova
2017	male	NZL	11.15	2.99555555555556	English	NZL	[2010,2018)	Daniel Abel
2014	male	AUS	11.24	2.95614035087719	English	AUS	[2010,2018)	Daniel Boardman
2011	male	GBR	15.30	2.1741935483871	English	GBR	[2010,2018)	Daniel Bryson
2015	male	ESP	14.08.45	2.33284241531664	Catalina	Europe_other	[2010,2018)	Daniel M. Lobo Spain
2014	male	USA	12.44.24	2.59026687598116	Catalina	USA	[2010,2018)	Daniel Scott Curtis
2017	male	GBR	14.04	2.3957345971564	English	GBR	[2010,2018)	Daniel Tresman
2013	female	USA	09.50	3.4271186440678	English	USA	[2010,2018)	Danielle Wahl
2014	female	USA	08.19.30	3.96396396396396	Catalina	USA	[2010,2018)	Danielle Wahl
2014	female	USA	10.45	3.13488372093023	English	USA	[2010,2018)	Danielle Wahl
1965	male	GUA	16.45	2.01194029850746	English	Central-Sud America	[1960,1980)	Danilo Lopez
1992	male	USA	08:30:00:00	5.38823529411765	Manhattan	USA	[1990,2000)	Darauche John
2006	male	GBR	11.55	2.82797202797203	English	GBR	[2000,2010)	Darren Corden
2000	male	USA	12.09	2.77366255144033	English	USA	[2000,2010)	Dave Parcells
2002	male	USA	11.20	2.97352941176471	English	USA	[2000,2010)	Dave Parcells
2002	male	USA	10.10	3.31475409836066	English	USA	[2000,2010)	Dave Parcells
2012	male	USA	12.09.07	2.71561478501383	Catalina	USA	[2010,2018)	Dave Van Mouwerik
2006	male	USA	14.01	2.40428061831153	English	USA	[2000,2010)	David Barnes
2010	male	GBR	14.10	2.37882352941177	English	GBR	[2010,2018)	David Blandy
2004	male	USA	13.09	2.56273764258555	English	USA	[2000,2010)	David Cameron
2004	male	CZE	09.45	3.45641025641026	English	Europe_other	[2000,2010)	David Cech
2006	male	CZE	10.00	3.37	English	Europe_other	[2000,2010)	David Cech
2006	male	CZE	09.55	3.39831932773109	English	Europe_other	[2000,2010)	David Cech
2005	male	USA	13.19.48	2.47561890472618	Catalina	USA	[2000,2010)	David Cooper
1972	male	USA	08.50	3.73584905660377	Catalina	USA	[1960,1980)	David Cox
1974	male	USA	10.20	3.19354838709677	Catalina	USA	[1960,1980)	David Cox
1975	male	USA	12.20	2.73243243243243	English	USA	[1960,1980)	David Cox
2016	male	AUS	09.16	3.63669064748201	English	AUS	[2010,2018)	David Denny
2002	male	GBR	13.27	2.50557620817844	English	GBR	[2000,2010)	David Feakes
1989	male	CAN	11.22	2.96480938416422	English	Canada	[1980,1990)	David Frank
2008	male	USA	10.35.06	3.1176192725555	Catalina	USA	[2000,2010)	David Galli
1989	male	GBR	09.31	3.54115586690018	English	GBR	[1980,1990)	David Goadby
2010	male	USA	11.52.10	2.78024806927217	Catalina	USA	[2010,2018)	David Hartmire
2017	male	USA	12.31.22	2.6351980834923	Catalina	USA	[2010,2018)	David Holscher
2004	male	AUS	13.09	2.56273764258555	English	AUS	[2000,2010)	David Knight
2009	male	USA	11.39.22	2.83113292979362	Catalina	USA	[2000,2010)	David Livengood
2010	male	USA	13.58	2.41288782816229	English	USA	[2010,2018)	David Livengood
1971	male	GBR	11.21	2.96916299559471	English	GBR	[1960,1980)	David Mace
2004	male	ESP	07.46	4.33905579399142	English	Europe_other	[2000,2010)	David Meca
2005	male	ESP	07.22	4.57466063348416	English	Europe_other	[2000,2010)	David Meca
1977	male	GBR	11.36	2.9051724137931	English	GBR	[1960,1980)	David Minty
1979	male	GBR	12.00	2.80833333333333	English	GBR	[1960,1980)	David Minty
1977	male	GBR	11.05	3.0406015037594	English	GBR	[1960,1980)	David Morgan
1983	male	GBR	09.37	3.50433275563258	English	GBR	[1980,1990)	David Morgan
1984	male	GBR	11.23	2.89897510980966	Catalina	GBR	[1980,1990)	David Morgan
1986	male	GBR	10.49	3.115562403698	English	GBR	[1980,1990)	David Morgan
1988	male	GBR	11.35	2.90935251798561	English	GBR	[1980,1990)	David Morgan
2005	male	GBR	11.44	2.87215909090909	English	GBR	[2000,2010)	David Pantling
1990	male	RSA	13.50	2.43614457831325	English	Africa	[1990,2000)	David Riding
1995	male	GBR	15.32	2.16952789699571	English	GBR	[1990,2000)	David Shaw
2016	male	IRL	13.02	2.58567774936061	English	Europe_other	[2010,2018)	David Sowerby
1986	male	USA	12.34.27	2.62442839154351	Catalina	USA	[1980,1990)	David Stevens Clark
1988	male	USA	09.47	3.44463373083475	English	USA	[1980,1990)	David Stevens Clark
2006	male	GBR	10.29	3.21462639109698	English	GBR	[2000,2010)	David Walliams
2010	male	GBR	13.15	2.54339622641509	English	GBR	[2010,2018)	David Webster
1976	male	USA	11.50.12	2.787947057167	Catalina	USA	[1960,1980)	David Yudovin
1986	male	USA	13.46	2.39709443099274	Catalina	USA	[1980,1990)	David Yudovin
1993	male	USA	11.49.37	2.79023886135707	Catalina	USA	[1990,2000)	David Yudovin
1995	male	USA	10.46.47	3.06130337310279	Catalina	USA	[1990,2000)	David Yudovin
1996	male	USA	13.37	2.47490820073439	English	USA	[1990,2000)	David Yudovin
2000	female	USA	08:44:40:00	5.23761118170267	Manhattan	USA	[2000,2010)	Davidson Michelle
2003	female	USA	08:16:00:00	5.54032258064516	Manhattan	USA	[2000,2010)	Davidson Michelle
2004	female	USA	13.45	2.45090909090909	English	USA	[2000,2010)	Davidson Michelle
2007	female	USA	10:19:35:00	4.43523873570948	Manhattan	USA	[2000,2010)	Davidson Michelle
2008	female	USA	11.46.01	2.80446637237081	Catalina	USA	[2000,2010)	Davidson Michelle
1988	male	GBR	07:57:37:00	5.75356806364937	Manhattan	GBR	[1980,1990)	Davies John
1990	male	GBR	10.01	3.36439267886855	English	GBR	[1990,2000)	Davies John
2008	female	USA	07:38:04:00	5.99912676466308	Manhattan	USA	[2000,2010)	Davies Rondi
2011	female	GBR	17.11	1.96120271580989	English	GBR	[2010,2018)	Davinia Latchana-Rees
2000	male	USA	08:58:53:00	5.09943401478366	Manhattan	USA	[2000,2010)	Davis Matthew
1988	male	USA	08:47:03:00	5.21392657243146	Manhattan	USA	[1980,1990)	Day Robert
2012	female	USA	09:17:44:00	4.9270858235716	Manhattan	USA	[2010,2018)	Daymonde Krystal
1991	male	BRA	07:08:20:00	6.41556420233463	Manhattan	Central-Sud America	[1990,2000)	de Souza Igor
1994	male	BRA	07:19:13:00	6.25659317724737	Manhattan	Central-Sud America	[1990,2000)	de Souza Igor
1996	male	BRA	11.06	3.03603603603604	English	Central-Sud America	[1990,2000)	de Souza Igor
1997	male	BRA	09.47	3.44463373083475	English	Central-Sud America	[1990,2000)	de Souza Igor
1997	male	BRA	09.10	3.67636363636364	English	Central-Sud America	[1990,2000)	de Souza Igor
1998	male	BRA	07:48:29:00	5.86573695257747	Manhattan	Central-Sud America	[1990,2000)	de Souza Igor
2001	male	BRA	08:01:49:00	5.70341416167975	Manhattan	Central-Sud America	[2000,2010)	de Souza Igor
2009	male	GBR	08:19:44:00	5.49893276414087	Manhattan	GBR	[2000,2010)	Deakin Rob
2015	male	AUS	13.19	2.53066332916145	English	AUS	[2010,2018)	Dean Summers
2016	male	AUS	11.29.38	2.87109091787907	Catalina	AUS	[2010,2018)	Dean Summers
2006	female	USA	07:52:32:00	5.81546275395034	Manhattan	USA	[2000,2010)	Deasy Michelle
2008	female	USA	09.50.00	3.35593220338983	Catalina	USA	[2000,2010)	Deasy Michelle
2008	female	USA	07:52:32:00	5.81546275395034	Manhattan	USA	[2000,2010)	Deasy Michelle
1994	female	GBR	15.44	2.14194915254237	English	GBR	[1990,2000)	Debbie Hurwitt
1979	female	GBR	11.50	2.84788732394366	English	GBR	[1960,1980)	Deborah Banks
2008	female	USA	12.08	2.77747252747253	English	USA	[2000,2010)	Deborah Cashin
2012	female	GBR	14.02	2.40142517814727	English	GBR	[2010,2018)	Deborah Traher
2003	female	GBR	10.54	3.09174311926606	English	GBR	[2000,2010)	Dee Llewellyn
2015	female	USA	10.33	3.19431279620853	English	USA	[2010,2018)	Delia Salomon
1994	male	USA	09:09:11:00	5.0037935115778	Manhattan	USA	[1990,2000)	Deluca Daniel
2001	male	USA	08:57:07:00	5.11620690725168	Manhattan	USA	[2000,2010)	Dempsey Mark
1959	male	ZIM	15.36	2.16025641025641	English	Africa	[1875,1960)	Denis Pearson
2007	male	USA	09:50:50:00	4.65105782792666	Manhattan	USA	[2000,2010)	Denison Ned
2012	male	USA	08.50.04	3.73537919758521	Catalina	USA	[2010,2018)	Denison Ned
1966	female	GBR	20.50	1.6176	English	GBR	[1960,1980)	Denize LePennec
1980	male	USA	14.55	2.25921787709497	English	USA	[1980,1990)	Dennis Carey
1971	male	USA	12.34	2.62599469496021	Catalina	USA	[1960,1980)	Dennis Sullivan
1965	male	GBR	17.07	1.96884128529698	English	GBR	[1960,1980)	Derek Gill
1963	male	GBR	15.39	2.15335463258786	English	GBR	[1960,1980)	Derek Turner
1970	male	GBR	15.40	2.15106382978723	English	GBR	[1960,1980)	Derek Turner
1971	male	GBR	16.12	2.08024691358025	English	GBR	[1960,1980)	Derek Turner
1987	male	RSA	09.48	3.43877551020408	English	Africa	[1980,1990)	Derek Yach
1998	male	USA	07:24:02:00	6.18872457022746	Manhattan	USA	[1990,2000)	Derks Chris
2004	male	USA	07:16:08:00	6.30082543564659	Manhattan	USA	[2000,2010)	Derks Chris
2011	male	USA	08.35.44	3.83919338159255	Catalina	USA	[2010,2018)	Derrick Wong
1970	male	AUS	13.09	2.56273764258555	English	AUS	[1960,1980)	Desmond Renford
1970	male	AUS	12.55	2.60903225806452	English	AUS	[1960,1980)	Desmond Renford
1972	male	AUS	13.30	2.4962962962963	English	AUS	[1960,1980)	Desmond Renford
1972	male	AUS	12.59	2.59563543003851	English	AUS	[1960,1980)	Desmond Renford
1974	male	AUS	14.02	2.40142517814727	English	AUS	[1960,1980)	Desmond Renford
1974	male	AUS	12.41	2.65703022339028	English	AUS	[1960,1980)	Desmond Renford
1975	male	AUS	14.22	2.34570765661253	English	AUS	[1960,1980)	Desmond Renford
1975	male	AUS	13.12	2.5530303030303	English	AUS	[1960,1980)	Desmond Renford
1975	male	AUS	13.08	2.56598984771574	English	AUS	[1960,1980)	Desmond Renford
1976	male	AUS	12.02	2.8005540166205	English	AUS	[1960,1980)	Desmond Renford
1977	male	AUS	13.35	2.48098159509202	English	AUS	[1960,1980)	Desmond Renford
1978	male	AUS	14.01	2.40428061831153	English	AUS	[1960,1980)	Desmond Renford
1978	male	AUS	12.33	2.68525896414343	English	AUS	[1960,1980)	Desmond Renford
1979	male	AUS	14.09	2.38162544169611	English	AUS	[1960,1980)	Desmond Renford
1979	male	AUS	12.43	2.65006553079948	English	AUS	[1960,1980)	Desmond Renford
1979	male	AUS	11.42	2.88034188034188	English	AUS	[1960,1980)	Desmond Renford
1980	male	AUS	15.10	2.22197802197802	English	AUS	[1980,1990)	Desmond Renford
1980	male	AUS	14.54	2.26174496644295	English	AUS	[1980,1990)	Desmond Renford
1980	male	AUS	13.48	2.44202898550725	English	AUS	[1980,1990)	Desmond Renford
2014	male	USA	11.00	3.06363636363636	English	USA	[2010,2018)	Devin Wahl
1989	male	USA	09:30:17:00	4.81865739252418	Manhattan	USA	[1980,1990)	Devlin Michael
1988	male	USA	15.03	2.23920265780731	English	USA	[1980,1990)	Dhruva Hein
1988	female	USA	11.20	2.97352941176471	English	USA	[1980,1990)	Diana Abele
2013	female	USA	17.09.00	1.92419825072886	Catalina	USA	[2010,2018)	Diana Michelle Corbin
2004	male	DOM	07:48:11:00	5.86949556797551	Manhattan	Central-Sud America	[2000,2010)	Diaz Marcos
2017	female	CRO	09.47.53	3.3680151957588	Catalina	Europe_other	[2010,2018)	Dina Leva?i?
2017	female	CRO	11.42	2.88034188034188	English	Europe_other	[2010,2018)	Dina Leva?i?
1961	male	TUR	14.21	2.34843205574913	English	Asia	[1960,1980)	Dogan Sahin
1996	male	USA	08:27:23:00	5.41602338797096	Manhattan	USA	[1990,2000)	Dolan Thomas
2015	male	RSA	09.47.37	3.36954363672462	Catalina	Africa	[2010,2018)	Don Perrott South Africa
1991	male	USA	08:19:42:00	5.49929957974785	Manhattan	USA	[1990,2000)	Dornacher William
1961	female	GBR	20.26	1.64926590538336	English	GBR	[1960,1980)	Dorothy Perkins
2007	female	USA	10.22.30	3.18072289156627	Catalina	USA	[2000,2010)	Dorothy Thomas-Reid
2012	male	USA	12.41.13	2.60109911764062	Catalina	USA	[2010,2018)	Douglas McConnell
1984	male	GBR	17.14	1.95551257253385	English	GBR	[1980,1990)	Douglas Minde
2007	female	GBR	09:03:21:00	5.05751357320328	Manhattan	GBR	[2000,2010)	Douglas Nancy
2010	male	USA	11.36	2.9051724137931	English	USA	[2010,2018)	Douglas Wright
1915	male	USA	13:45:00:00	3.33090909090909	Manhattan	USA	[1875,1960)	Dowling Robert
1992	male	GBR	09.59	3.37562604340568	English	GBR	[1990,2000)	Down Trevor
2000	male	GBR	08:56:08:00	5.12559064909227	Manhattan	GBR	[2000,2010)	Down Trevor
2017	male	USA	13.13.50	2.49422632794457	Catalina	USA	[2010,2018)	Dr. Paul D. Hornyak
1995	male	USA	08:33:09:00	5.35515931014323	Manhattan	USA	[1990,2000)	Drake Aaron
1996	male	USA	08:22:38:00	5.46720604814643	Manhattan	USA	[1990,2000)	Dressel Dennis
2000	male	USA	09:03:25:00	5.05689311455298	Manhattan	USA	[2000,2010)	Dressel Dennis
1988	male	USA	08:45:33:00	5.22880791551708	Manhattan	USA	[1980,1990)	Duffield William
1991	male	USA	08:16:17:00	5.53715955267488	Manhattan	USA	[1990,2000)	Duffield William
2010	male	AUS	11.33	2.91774891774892	English	AUS	[2010,2018)	Duncan Adams
1988	male	GBR	14.58	2.25167037861915	English	GBR	[1980,1990)	Duncan Heenan
2001	male	GBR	11.21	2.96916299559471	English	GBR	[2000,2010)	Duncan Steele
1989	male	USA	08:44:49:00	5.23611419860904	Manhattan	USA	[1980,1990)	Dupont Trey
2015	male	TUR	10.36	3.17924528301887	English	Asia	[2010,2018)	Dursun Saru
2017	male	GBR	12.54	2.61240310077519	English	GBR	[2010,2018)	Dylan Haughton
1999	male	USA	07:38:43:00	5.99062602187262	Manhattan	USA	[1990,2000)	Eckstein Henry
2000	male	USA	14.24	2.34027777777778	English	USA	[2000,2010)	Eckstein Henry
2000	male	USA	09:03:58:00	5.05178013358662	Manhattan	USA	[2000,2010)	Eckstein Henry
2001	male	USA	08:59:26:00	5.09423469072483	Manhattan	USA	[2000,2010)	Eckstein Henry
2002	male	USA	09:05:00:00	5.04220183486238	Manhattan	USA	[2000,2010)	Eckstein Henry
1997	male	GBR	13.05	2.57579617834395	English	GBR	[1990,2000)	Eddie Ette
2012	male	IRL	09.39.21	3.41762319841201	Catalina	Europe_other	[2010,2018)	Eddie Irwin Ireland
2010	male	BRA	12.29	2.69959946595461	English	Central-Sud America	[2010,2018)	Edison Peinado
2003	female	NED	09.08	3.68978102189781	English	Europe_other	[2000,2010)	Edith Van Goor
2006	male	USA	08:35:30:00	5.33074684772066	Manhattan	USA	[2000,2010)	Edmunds Mark
2008	male	USA	08:35:30:00	5.33074684772066	Manhattan	USA	[2000,2010)	Edmunds Mark
1927	male	GBR	14.29	2.32681242807825	English	GBR	[1875,1960)	Edward H Temme
1934	male	GBR	15.34	2.16488222698073	English	GBR	[1875,1960)	Edward H Temme
1972	male	IRL	18.11	1.85334555453712	English	Europe_other	[1960,1980)	Edward Keenan
1950	male	SCO	14.45	2.28474576271186	English	GBR	[1875,1960)	Edward Williams
1951	male	SCO	15.01	2.2441731409545	English	GBR	[1875,1960)	Edward Williams
2006	male	GBR	14.00	2.40714285714286	English	GBR	[2000,2010)	Edward Williams
1950	female	GBR	15.31	2.171858216971	English	GBR	[1875,1960)	Eileen Fenton
1967	female	GBR	10.24	3.24038461538462	English	GBR	[1960,1980)	Elaine Gray
2015	female	GBR	11.18	2.98230088495575	English	GBR	[2010,2018)	Eleanor Woodward
1996	female	USA	08:02:10:00	5.6992741099205	Manhattan	USA	[1990,2000)	Elinsky Cheryl
1916	female	USA	11:35:00:00	3.95395683453237	Manhattan	USA	[1875,1960)	Elionsky Ida
1982	female	NZL	08.50	3.81509433962264	English	NZL	[1980,1990)	Elizabeth Horner
1983	female	NZL	10.43	3.14463452566096	English	NZL	[1980,1990)	Elizabeth Horner
2002	female	USA	14.49	2.27446569178853	English	USA	[2000,2010)	Elizabeth Leahy
2007	female	USA	10.10.59	3.24067759622467	Catalina	USA	[2000,2010)	Elizabeth Lee
2013	female	GBR	14.05	2.39289940828402	English	GBR	[2010,2018)	Ella Dunn
1979	female	NED	15.40	2.15106382978723	English	Europe_other	[1960,1980)	Ellen Hasselder
1978	male	KSA	10.07	3.33113673805601	English	Asia	[1960,1980)	Elsaid Fagher
1977	male	KSA	08.52	3.80075187969925	English	Asia	[1960,1980)	Elsayed Elsadah / Fagher
2017	male	RSA	12.53	2.61578266494179	English	Africa	[2010,2018)	Emil Berning
2017	female	CAN	11.57	2.82008368200837	English	Canada	[2010,2018)	Emily Epp
2008	female	USA	09.34.01	3.44937719578409	Catalina	USA	[2000,2010)	Emily Evans
2014	female	USA	10.21.34	3.18549900788331	Catalina	USA	[2010,2018)	Emily Evans
2016	female	GBR	19.57	1.68922305764411	English	GBR	[2010,2018)	Emma Gibbard
2004	female	AUS	12.25	2.71409395973154	English	AUS	[2000,2010)	Emma Spinks
2016	male	TUR	09.35	3.51652173913043	English	Asia	[2010,2018)	Emre Erdogan
2017	male	TUR	09.50.44	3.35176616634691	Catalina	Asia	[2010,2018)	Emre Erdogan
2017	male	TUR	13.34	2.48402948402948	English	Asia	[2010,2018)	Emre Seven
2009	male	USA	08:02:25:00	5.69632060804975	Manhattan	USA	[2000,2010)	Ennis Jonathan
1923	male	ITA	16.33	2.03625377643505	English	Europe_other	[1875,1960)	Enrico Tiraboschi
2007	male	MEX	13.20	2.5275	English	Central-Sud America	[2000,2010)	Enrique Flores
1976	male	TUR	09.02	3.73062730627306	English	Asia	[1960,1980)	Erdal Acet
1977	male	TUR	09.07	3.69652650822669	English	Asia	[1960,1980)	Erdal Acet
1973	male	GBR	15.58	2.11064718162839	English	GBR	[1960,1980)	Eric Atkinson
1985	male	USA	08.20	4.044	English	USA	[1980,1990)	Eric Johnson
2005	female	USA	09.02	3.73062730627306	English	USA	[2000,2010)	Erica Watts
2017	female	USA	16.44.00	1.97211155378486	Catalina	USA	[2010,2018)	Erin Kathleen O<U+0092>Leary
2012	male	USA	09.36.43	3.43322833280351	Catalina	USA	[2010,2018)	Ernie Hoftyzer
2016	male	USA	11.49	2.85190409026798	English	USA	[2010,2018)	Ernie Hoftyzer
1975	male	TUR	16.40	2.022	English	Asia	[1960,1980)	Ersin Aydin
1977	male	TUR	13.40	2.46585365853659	English	Asia	[1960,1980)	Ersin Aydin
2017	female	AUS	11.47	2.85997171145686	English	AUS	[2010,2018)	Esther McConnell
1933	female	GBR	15.41	2.14877789585547	English	GBR	[1875,1960)	Ethel (Sunny) I. Lowry
1975	male	BEL	16.32	2.0383064516129	English	Europe_other	[1960,1980)	Etienne Van Audenaerde
2016	male	USA	09.36.46	3.43293070565798	Catalina	USA	[2010,2018)	Eugene Hanrahan
2007	male	USA	11.21	2.96916299559471	English	USA	[2000,2010)	Eugene Hanrahan
1996	female	DEN	10.46	3.13003095975232	English	Europe_other	[1990,2000)	Eva Mortensen
1987	male	USA	08:13:38:00	5.56688500236343	Manhattan	USA	[1980,1990)	Evans Dana
2007	male	USA	10:24:10:00	4.40267022696929	Manhattan	USA	[2000,2010)	Farber Jonathan
1985	female	USA	08:06:33:00	5.64792929811941	Manhattan	USA	[1980,1990)	Farnsworth-Einsidler Karen
1987	female	USA	11.17	2.98670605612999	English	USA	[1980,1990)	Farnsworth-Einsidler Karen
1988	female	USA	07:45:27:00	5.90396390589752	Manhattan	USA	[1980,1990)	Farnsworth-Einsidler Karen
1989	female	USA	07:54:31:00	5.79115591303432	Manhattan	USA	[1980,1990)	Farnsworth-Einsidler Karen
1989	female	USA	06:13:05:00	7.36564663837391	Manhattan	USA	[1980,1990)	Farnsworth-Einsidler Karen
1990	female	USA	07:13:12:00	6.34349030470914	Manhattan	USA	[1990,2000)	Farnsworth-Einsidler Karen
1994	female	USA	06:20:01:00	7.23126178676374	Manhattan	USA	[1990,2000)	Farnsworth-Einsidler Karen
2012	male	CAN	10:11:12:00	4.49607329842932	Manhattan	Canada	[2010,2018)	Faulkner Steve
2013	male	CAN	13.55.56	2.36860993699657	Catalina	Canada	[2010,2018)	Faulkner Steve
1998	male	IRL	21.35	1.56138996138996	English	Europe_other	[1990,2000)	Feilim O'Maolain
2016	male	BRA	13.52	2.43028846153846	English	Central-Sud America	[2010,2018)	Felipe Putz
1994	female	USA	07:25:42:00	6.16558223019969	Manhattan	USA	[1990,2000)	Fenson Rebecca
1999	female	USA	06:07:46:00	7.47212906734342	Manhattan	USA	[1990,2000)	Fenson Rebecca
2016	female	MEX	11.58	2.81615598885794	English	Central-Sud America	[2010,2018)	Fernanda Lopez Garza
1984	male	USA	08:43:22:00	5.25062097955544	Manhattan	USA	[1980,1990)	Ferris Jerry
2007	male	CZE	11.03	3.04977375565611	English	Europe_other	[2000,2010)	Filip Pytel
2001	female	USA	08:04:46:00	5.66870659423778	Manhattan	USA	[2000,2010)	Filler Morgan
2012	male	RSA	09.45.02	3.38442254002621	Catalina	Africa	[2010,2018)	Finch Roger
2012	male	RSA	08:14:44:00	5.55450747877645	Manhattan	Africa	[2010,2018)	Finch Roger
2001	male	AUS	09:10:38:00	4.99061686542769	Manhattan	AUS	[2000,2010)	Finkelstein Morris
2009	female	GBR	19.22	1.74010327022375	English	GBR	[2000,2010)	Fiona Southwell
2013	female	IRL	10.43.24	3.07740130556419	Catalina	Europe_other	[2010,2018)	Fionnuala Walsh Ireland
1989	male	USA	09:20:53:00	4.89941461385315	Manhattan	USA	[1980,1990)	Fishbein Eric
1998	female	IRL	08:26:40:00	5.42368421052632	Manhattan	Europe_other	[1990,2000)	Fitzgerald Kieran
2001	male	USA	09.47.44	3.36887477313975	Catalina	USA	[2000,2010)	Fitzpatrick James
2005	male	USA	14.32	2.31880733944954	English	USA	[2000,2010)	Fitzpatrick James
2008	male	USA	14.59.23	2.20150844096881	Catalina	USA	[2000,2010)	Fitzpatrick James
2012	male	USA	08:35:15:00	5.33333333333333	Manhattan	USA	[2010,2018)	Fitzpatrick James
1989	male	GBR	10.20	3.26129032258065	English	GBR	[1980,1990)	Flambard Richard
2000	male	GBR	08:54:16:00	5.14349887696531	Manhattan	GBR	[2000,2010)	Flambard Richard
2015	male	AUS	11.00	3.06363636363636	English	AUS	[2010,2018)	Fletcher Barr
1951	female	USA	16.19	2.06537282941777	English	USA	[1875,1960)	Florence Chadwick
1952	female	USA	13.47.32	2.39265286393297	Catalina	USA	[1875,1960)	Florence Chadwick
1953	female	USA	14.42	2.29251700680272	English	USA	[1875,1960)	Florence Chadwick
1955	female	USA	13.55	2.42155688622755	English	USA	[1875,1960)	Florence Chadwick
2009	female	MEX	08:30:12:00	5.38612308898471	Manhattan	Central-Sud America	[2000,2010)	Flores Hernandez Leticia
2004	male	USA	08:33:36:00	5.35046728971963	Manhattan	USA	[2000,2010)	Flynn Kevin
2000	male	NED	14.01	2.40428061831153	English	Europe_other	[2000,2010)	Fons Van Steeg
1990	male	USA	08:17:12:00	5.52695092518101	Manhattan	USA	[1990,2000)	Foos Daniel
2001	male	USA	09:03:44:00	5.05394801373222	Manhattan	USA	[2000,2010)	Foxen Timothy
1986	male	USA	12.11.12	2.70787746170678	Catalina	USA	[1980,1990)	Frank Fredregill
2013	male	USA	16.40.54	1.97821960235788	Catalina	USA	[2010,2018)	Frank Fredregill
2014	male	USA	12.03.10	2.73795805485135	Catalina	USA	[2010,2018)	Frank Levy
2015	male	USA	12.40	2.66052631578947	English	USA	[2010,2018)	Frank Levy
1987	male	BEL	12.41	2.65703022339028	English	Europe_other	[1980,1990)	Frank Musschoot
2016	male	SVK	15.29	2.17653390742734	English	Europe_other	[2010,2018)	Frantisek Nehaj
1971	male	CZE	15.26	2.18358531317495	English	Europe_other	[1960,1980)	Frantisek Venclovsky
1975	male	CZE	13.42	2.45985401459854	English	Europe_other	[1960,1980)	Frantisek Venclovsky
1955	male	GBR	14.31	2.32146957520092	English	GBR	[1875,1960)	Frederick Oldman
2005	male	BEL	13.31	2.49321824907522	English	Europe_other	[2000,2010)	Frederik Jacques
1982	male	USA	08:13:32:00	5.56801296771579	Manhattan	USA	[1980,1990)	Freihoffer John
2001	male	MEX	08:55:46:00	5.12909848814783	Manhattan	Central-Sud America	[2000,2010)	Frias Ronald
1989	male	USA	08:35:04:00	5.33523168521874	Manhattan	USA	[1980,1990)	Friedman Eitan
1993	male	USA	13.13	2.54981084489281	English	USA	[1990,2000)	Friedman Eitan
1983	female	USA	08:40:36:00	5.27852477910104	Manhattan	USA	[1980,1990)	Friedman Sally
1983	female	USA	07:01:00:00	6.52731591448931	Manhattan	USA	[1980,1990)	Friedman Sally
2012	male	USA	07:49:20:00	5.85511363636364	Manhattan	USA	[2010,2018)	Fristoe Tom
2003	female	USA	09.05	3.71009174311927	English	USA	[2000,2010)	Fry Elizabeth
2005	female	USA	08.56.10	3.69288156667703	Catalina	USA	[2000,2010)	Fry Elizabeth
2009	female	USA	11:44:05:00	3.90294709433069	Manhattan	USA	[2000,2010)	Fry Elizabeth
2009	female	USA	07:44:47:00	5.91243231613296	Manhattan	USA	[2000,2010)	Fry Elizabeth
2016	female	USA	12.37.27	2.61403392963232	Catalina	USA	[2010,2018)	Fry Elizabeth
1992	male	USA	13.17	2.53701380175659	English	USA	[1990,2000)	Funchion Nial
2012	male	USA	08:47:15:00	5.21194879089616	Manhattan	USA	[2010,2018)	Funchion Nial
2013	male	USA	11.59.57	2.7501909854851	Catalina	USA	[2010,2018)	Funchion Nial
2010	male	USA	13.23.12	2.46513944223108	Catalina	USA	[2010,2018)	Fung Daniel
2012	male	USA	08:24:04:00	5.45165983335538	Manhattan	USA	[2010,2018)	Fung Daniel
1993	male	USA	10.43	3.14463452566096	English	USA	[1990,2000)	G. Robert Bristow
2014	male	USA	11.05.43	2.97423828956263	Catalina	USA	[2010,2018)	Gabor Lengyel
1991	male	USA	08:35:17:00	5.33298832357603	Manhattan	USA	[1990,2000)	Gabriel Aubrey
2013	female	USA	11.28	2.93895348837209	English	USA	[2010,2018)	Gabriela Kovacikova
1921	female	DEN	15:57:00:00	2.87147335423197	Manhattan	Europe_other	[1875,1960)	Gade (Corson) Amelia
1996	male	USA	07:32:05:00	6.07852534562212	Manhattan	USA	[1990,2000)	Gallagher Douglas
1982	male	USA	07:14:00:00	6.33179723502304	Manhattan	USA	[1980,1990)	Gallagher Drury
1983	male	USA	06:42:00:00	6.83582089552239	Manhattan	USA	[1980,1990)	Gallagher Drury
1998	male	IND	15.17	2.20501635768811	English	Asia	[1990,2000)	Ganesh Naha
2012	male	USA	08:19:43:00	5.4991161658273	Manhattan	USA	[2010,2018)	Garcia-Sotelo Fernando
2010	male	WAL	13.44	2.45388349514563	English	GBR	[2010,2018)	Gareth Revell
1929	female	USA	11:26:00:00	4.00583090379009	Manhattan	USA	[1875,1960)	Garrick Lillian
1995	male	RSA	13.20	2.5275	English	Africa	[1990,2000)	Gary Austin
1997	male	RSA	13.16	2.54020100502513	English	Africa	[1990,2000)	Gary Austin
2013	male	GBR	13.53	2.42737094837935	English	GBR	[2010,2018)	Gary Bruce
2004	male	USA	13.08.03	2.5125309307785	Catalina	USA	[2000,2010)	Gary Greenwood
2013	male	GBR	15.27	2.18122977346278	English	GBR	[2010,2018)	Gary Morton
2016	male	USA	16.37.11	1.98559275292073	Catalina	USA	[2010,2018)	Gary Workman
1983	male	USA	09:40:31:00	4.7337142200913	Manhattan	USA	[1980,1990)	Gatch Hayward
1996	male	USA	07:16:42:00	6.29264941607511	Manhattan	USA	[1990,2000)	Gatti John
1985	male	CAN	08:28:07:00	5.4082067766589	Manhattan	Canada	[1980,1990)	Gaudet Michael
2005	female	AUS	10.18	3.27184466019417	English	AUS	[2000,2010)	Gemma Jensen
2006	female	AUS	08.20.48	3.95367412140575	Catalina	AUS	[2000,2010)	Gemma Jensen
2006	male	GBR	12.06	2.78512396694215	English	GBR	[2000,2010)	Geoff Taylor
2011	male	AUS	15.12	2.2171052631579	English	AUS	[2010,2018)	Geoff Wilson
2014	male	AUS	10.59.29	3.00235032474917	Catalina	AUS	[2010,2018)	Geoff Wilson
1977	male	USA	11.20	2.97352941176471	English	USA	[1960,1980)	Geoffrey Cross
1967	male	GBR	15.21	2.19543973941368	English	GBR	[1960,1980)	Geoffrey S. Lake
2006	male	AUS	16.05	2.09533678756477	English	AUS	[2000,2010)	George Foulsham
1994	male	USA	12.10	2.76986301369863	English	USA	[1990,2000)	George MacMasters
1927	male	CAN	15.44.30	2.09634727368978	Catalina	Canada	[1875,1960)	George Young Canada
1963	male	FRA	15.35	2.16256684491979	English	Europe_other	[1960,1980)	Georges Montilly
1958	male	FRA	13.01	2.58898847631242	English	Europe_other	[1875,1960)	Georges Pourcelle
2011	female	GBR	11.54	2.83193277310924	English	GBR	[2010,2018)	Georgina Tuffin
2000	male	GRE	09.20	3.61071428571429	English	Europe_other	[2000,2010)	Georgios Tsianos
1987	male	USA	14.07	2.38724911452184	English	USA	[1980,1990)	Gerald Ferris
1926	female	USA	14.39	2.30034129692833	English	USA	[1875,1960)	Gertrude Ederle
2008	male	ITA	08:02:42:00	5.69297700435053	Manhattan	Europe_other	[2000,2010)	Giaconia Mauro
1974	male	EGY	13.29	2.49938195302843	English	Africa	[1960,1980)	Giham Metwalli
1991	male	WAL	15.59	2.10844629822732	English	GBR	[1990,2000)	Giles Inglis-Jones
2004	male	FRA	07.54	4.26582278481013	English	Europe_other	[2000,2010)	Gilles Rondy
2012	male	BEL	10.32	3.1993670886076	English	Europe_other	[2010,2018)	Gilles Velghe
2013	male	SUI	11.06	3.03603603603604	English	Europe_other	[2010,2018)	Gino Deflorian
1988	female	HUN	10.47	3.12519319938176	English	Europe_other	[1980,1990)	Gizella Szlavitsek
2007	male	AUS	09.39	3.49222797927461	English	AUS	[2000,2010)	Glen Steer
2016	male	AUS	10.24	3.24038461538462	English	AUS	[2010,2018)	Glenn Wilson
1951	male	GBR	13.02	2.58567774936061	English	GBR	[1875,1960)	Godfrey Chapman
1930	male	USA	08:39:00:00	5.29479768786127	Manhattan	USA	[1875,1960)	Goll William
1986	female	USA	08:36:06:00	5.32454950590971	Manhattan	USA	[1980,1990)	Goodale Kate
1987	female	USA	08:29:31:00	5.3933466357005	Manhattan	USA	[1980,1990)	Goodale Kate
1988	female	USA	08:11:19:00	5.59313409545778	Manhattan	USA	[1980,1990)	Goodale Kate
1989	female	USA	11.53	2.835904628331	English	USA	[1980,1990)	Goodale Kate
2013	male	USA	11.50.00	2.7887323943662	Catalina	USA	[2010,2018)	Gordon Gridley
1959	male	GBR	12.48	2.6328125	English	GBR	[1875,1960)	Gordon Hill
1984	female	USA	08:59:48:00	5.0907743608744	Manhattan	USA	[1980,1990)	Gordon Sara
2011	male	USA	08:43:11:00	5.25246089643528	Manhattan	USA	[2010,2018)	Gosman John
2006	male	USA	08:10:42:00	5.60016303240269	Manhattan	USA	[2000,2010)	Gove Warren
2008	male	USA	08:10:42:00	5.60016303240269	Manhattan	USA	[2000,2010)	Gove Warren
2012	female	USA	07.27.25	4.4254051033712	Catalina	USA	[2010,2018)	Grace van der Byl
2016	male	MEX	12.26	2.71045576407507	English	Central-Sud America	[2010,2018)	Graco Morlan
1995	male	AUS	10.50	3.11076923076923	English	AUS	[1990,2000)	Graham Bruce
2013	male	GBR	16.07	2.09100310237849	English	GBR	[2010,2018)	Graham King
2016	male	GBR	12.58	2.59897172236504	English	GBR	[2010,2018)	Graham Lock
1966	male	GBR	16.42	2.01796407185629	English	GBR	[1960,1980)	Graham McIntyre
2016	male	GBR	11.50	2.84788732394366	English	GBR	[2010,2018)	Graham Walton
1987	female	IRL	11.52	2.83988764044944	English	Europe_other	[1980,1990)	Grainne Gunn
2015	male	NZL	14.22	2.34570765661253	English	NZL	[2010,2018)	Grant Callaghan
2006	male	USA	15.59.27	2.06368231799468	Catalina	USA	[2000,2010)	Grant Currie
1987	female	USA	08:47:35:00	5.20865582056547	Manhattan	USA	[1980,1990)	Grant Kathleen
1988	male	USA	08:48:01:00	5.20438117483665	Manhattan	USA	[1980,1990)	Grant Steven
1985	male	USA	09:01:18:00	5.07666728246813	Manhattan	USA	[1980,1990)	Gray James
1987	male	USA	09:22:55:00	4.88171724648409	Manhattan	USA	[1980,1990)	Gray James
1991	male	USA	08:31:33:00	5.37190890431043	Manhattan	USA	[1990,2000)	Gray James
1995	male	USA	09:08:12:00	5.01276906238599	Manhattan	USA	[1990,2000)	Gray James
1986	male	GBR	09:10:21:00	4.99318615426547	Manhattan	GBR	[1980,1990)	Green Christopher
1987	male	GBR	09:01:02:00	5.07916949048118	Manhattan	GBR	[1980,1990)	Green Christopher
1987	male	GBR	07:29:00:00	6.12026726057906	Manhattan	GBR	[1980,1990)	Green Christopher
1988	male	GBR	09:40:00:00	4.73793103448276	Manhattan	GBR	[1980,1990)	Green Christopher
1988	male	GBR	09:24:22:00	4.86917488630323	Manhattan	GBR	[1980,1990)	Green Christopher
1989	male	GBR	10:05:00:00	4.54214876033058	Manhattan	GBR	[1980,1990)	Green Christopher
1989	male	GBR	09:21:56:00	4.89025981729742	Manhattan	GBR	[1980,1990)	Green Christopher
1990	male	GBR	09:08:56:00	5.00607238280301	Manhattan	GBR	[1990,2000)	Green Christopher
1991	male	GBR	09:16:02:00	4.94214975121396	Manhattan	GBR	[1990,2000)	Green Christopher
1992	male	GBR	08:44:00:00	5.24427480916031	Manhattan	GBR	[1990,2000)	Green Christopher
1993	male	GBR	09:36:24:00	4.7675225537821	Manhattan	GBR	[1990,2000)	Green Christopher
1994	male	GBR	09:47:55:00	4.67413182140326	Manhattan	GBR	[1990,2000)	Green Christopher
1995	male	GBR	09:14:19:00	4.95745512492859	Manhattan	GBR	[1990,2000)	Green Christopher
2007	male	AUS	10.35	3.18425196850394	English	AUS	[2000,2010)	Green Julian
2008	male	AUS	08:13:51:00	5.56444264452769	Manhattan	AUS	[2000,2010)	Green Julian
2001	male	RSA	10.37	3.17425431711146	English	Africa	[2000,2010)	Greg Bastik
2008	male	USA	09.54	3.33333333333333	Catalina	USA	[2000,2010)	Greg Farrier
2010	male	USA	09.26.38	3.49432319548209	Catalina	USA	[2010,2018)	Greg O<U+0092>Connor
2014	male	AUS	09.18	3.62365591397849	English	AUS	[2010,2018)	Greg Shein
2014	male	USA	11.22	2.96480938416422	English	USA	[2010,2018)	Gregg Bolsinger
2015	male	USA	10.32	3.1993670886076	English	USA	[2010,2018)	Gregg Bolsinger
2010	male	AUS	12.49	2.62938881664499	English	AUS	[2010,2018)	Gregory Michael
2011	male	AUS	08:10:52:00	5.59826157816108	Manhattan	AUS	[2010,2018)	Gregory Michael
1964	male	GBR	15.35	2.16256684491979	English	GBR	[1960,1980)	Gregory Schofield
1957	female	DEN	13.55	2.42155688622755	English	Europe_other	[1875,1960)	Greta Andersen
1958	female	DEN	15.05	2.1878453038674	Catalina	Europe_other	[1875,1960)	Greta Andersen
1958	female	DEN	10.49.41	3.04763859316077	Catalina	Europe_other	[1875,1960)	Greta Andersen
1958	female	DEN	11.01	3.0590015128593	English	Europe_other	[1875,1960)	Greta Andersen
1959	female	DEN	11.07.30	2.96629213483146	Catalina	Europe_other	[1875,1960)	Greta Andersen
1959	female	DEN	15.25	2.18594594594595	English	Europe_other	[1875,1960)	Greta Andersen
1964	female	DEN	13.40	2.46585365853659	English	Europe_other	[1960,1980)	Greta Andersen
1965	female	DEN	13.49	2.43908323281062	English	Europe_other	[1960,1980)	Greta Andersen
1972	female	DEN	12.18	2.68292682926829	Catalina	Europe_other	[1960,1980)	Greta Andersen
1991	female	USA	07:35:38:00	6.03116541078353	Manhattan	USA	[1990,2000)	Grosshans Barbara
1990	male	USA	07:42:10:00	5.94590695997115	Manhattan	USA	[1990,2000)	Gruenwald Steve
1994	male	IRL	09.11	3.66969147005445	English	Europe_other	[1990,2000)	Gunn Conor
2001	male	IRL	08:55:36:00	5.13069454817028	Manhattan	Europe_other	[2000,2010)	Gunn Conor
1987	male	TUR	18.02	1.86876155268022	English	Asia	[1980,1990)	Gursel Seyit Guler
1993	male	ARG	08.59	3.75139146567718	English	Central-Sud America	[1990,2000)	Gustavo Oriozavala
1999	male	MEX	08.16	4.07661290322581	English	Central-Sud America	[1990,2000)	Gutierrez Javier
2011	male	MEX	09.40	3.48620689655172	English	Central-Sud America	[2010,2018)	Gutierrez Javier
2012	male	MEX	07:47:44:00	5.8751425313569	Manhattan	Central-Sud America	[2010,2018)	Gutierrez Javier
2013	male	MEX	11.39.00	2.83261802575107	Catalina	Central-Sud America	[2010,2018)	Gutierrez Javier
1987	male	GBR	10.38	3.1692789968652	English	GBR	[1980,1990)	Guy Girardet
2016	male	GBR	17.46	1.8968105065666	English	GBR	[2010,2018)	Guy Ridley
1989	male	GER	18.01	1.87049028677151	English	Europe_other	[1980,1990)	Gyde Conrad
1978	male	HUN	12.04	2.79281767955801	English	Europe_other	[1960,1980)	Gyula Hajos
1991	male	USA	07:44:56:00	5.91052480642386	Manhattan	USA	[1990,2000)	Hagin Gregory
1988	male	USA	08:14:47:00	5.553946171725	Manhattan	USA	[1980,1990)	Hallock Bill
1985	male	USA	08:14:15:00	5.55993930197269	Manhattan	USA	[1980,1990)	Hallwood Clive
2015	male	BRA	15.33	2.16720257234727	English	Central-Sud America	[2010,2018)	Hamilton Jorge de Azevedo
2016	male	AUS	11.13	3.00445765230312	English	AUS	[2010,2018)	Hamish Hall
2012	female	GBR	08:23:49:00	5.45436501372854	Manhattan	GBR	[2010,2018)	Hammond Vanessa
2016	female	USA	14.08.57	2.33229283232228	Catalina	USA	[2010,2018)	Hana Gosney
2010	male	USA	08.07.03	4.06529103788112	Catalina	USA	[2010,2018)	Hank Wise
2015	male	USA	10.56.44	3.01492234290935	Catalina	USA	[2010,2018)	Hank Wise
2015	male	USA	08.07.37	4.06056670198585	Catalina	USA	[2010,2018)	Hank Wise
2016	male	USA	08.20.10	3.95868043985338	Catalina	USA	[2010,2018)	Hank Wise
2017	male	USA	10.14.00	3.22475570032573	Catalina	USA	[2010,2018)	Hank Wise
2017	male	USA	10.01.52	3.28976517501108	Catalina	USA	[2010,2018)	Hank Wise
1994	male	BEL	10:39:34:00	4.29665919633085	Manhattan	Europe_other	[1990,2000)	Hankart Lucien
2014	female	GBR	15.03	2.23920265780731	English	GBR	[2010,2018)	Hannah Young
1995	male	NED	08.02	4.19502074688797	English	Europe_other	[1990,2000)	Hans Van Goor
1973	male	EGY	12.17	2.74355495251018	English	Africa	[1960,1980)	Hany Hassan Hamat
1972	male	EGY	11.31	2.92619392185239	English	Africa	[1960,1980)	Hany Hemat
1994	female	USA	06:20:01:00	7.23126178676374	Manhattan	USA	[1990,2000)	Hare Fran
1982	male	USA	13.52	2.43028846153846	English	USA	[1980,1990)	Harper Ashby
1983	male	USA	09:03:30:00	5.05611775528979	Manhattan	USA	[1980,1990)	Harper Ashby
1990	male	USA	08:57:57:00	5.10828143879543	Manhattan	USA	[1990,2000)	Harper Ashby
1991	male	USA	09:24:45:00	4.86586985391766	Manhattan	USA	[1990,2000)	Harper Ashby
2011	female	GBR	10.59	3.06828528072838	English	GBR	[2010,2018)	Harriet Tuck
2009	male	GBR	11.37	2.90100430416069	English	GBR	[2000,2010)	Harry Barker
2012	male	BRA	12.40	2.66052631578947	English	Central-Sud America	[2010,2018)	Harry Finger
1988	male	IND	15.02	2.24168514412417	English	Asia	[1980,1990)	Harsh Thakore
1982	female	USA	07:41:04:00	5.96009253903991	Manhattan	USA	[1980,1990)	Hartley Karen
1983	female	USA	09:00:40:00	5.0826140567201	Manhattan	USA	[1980,1990)	Hartley Karen
1996	male	USA	07:36:38:00	6.01795751514709	Manhattan	USA	[1990,2000)	Haskins Scott
1950	male	EGY	10.50	3.11076923076923	English	Africa	[1875,1960)	Hassan Abd el Rehim
2009	female	MEX	08:08:15:00	5.62826420890937	Manhattan	Central-Sud America	[2000,2010)	Hawley Mariel
2012	female	MEX	11.27.28	2.88013964313421	Catalina	Central-Sud America	[2010,2018)	Hawley Mariel
1935	male	GBR	14.38	2.30296127562642	English	GBR	[1875,1960)	Haydn Taylor
1992	male	GBR	13.42	2.45985401459854	English	GBR	[1990,2000)	Haydn Welch
1993	male	GBR	17.02	1.97847358121331	English	GBR	[1990,2000)	Haydn Welch
2014	female	GBR	15.23	2.19068255687974	English	GBR	[2010,2018)	Hazel Killingbeck
1983	male	USA	10:28:12:00	4.37440305635148	Manhattan	USA	[1980,1990)	Healey T.J.
1998	female	USA	08.42.57	3.78621283105459	Catalina	USA	[1990,2000)	Heather Royer
1999	female	USA	10.43	3.14463452566096	English	USA	[1990,2000)	Heather Royer
2008	male	USA	08:20:41:00	5.48849905129656	Manhattan	USA	[2000,2010)	Hecker Tom
2009	male	USA	10.45.24	3.0678648899907	Catalina	USA	[2000,2010)	Hecker Tom
2010	female	USA	09.36.53	3.43223644295496	Catalina	USA	[2010,2018)	Held Barbara
2011	female	USA	08:12:39:00	5.57799654927433	Manhattan	USA	[2010,2018)	Held Barbara
2012	female	USA	12.10	2.76986301369863	English	USA	[2010,2018)	Held Barbara
2014	female	GBR	13.43.07	2.40549132362768	Catalina	GBR	[2010,2018)	Helen Beveridge Scotland
2014	female	GBR	10.36.24	3.11125078566939	Catalina	GBR	[2010,2018)	Helen Gibbs England
1979	female	USA	11.12	3.00892857142857	English	USA	[1960,1980)	Helene Lewis
1959	male	DEN	13.17	2.53701380175659	English	Europe_other	[1875,1960)	Helge Jensen
1960	male	DEN	10.23	3.24558587479936	English	Europe_other	[1960,1980)	Helge Jensen
2017	female	USA	12.37.06	2.61524237220975	Catalina	USA	[2010,2018)	Heloise Leblanc
1988	male	USA	12.59	2.59563543003851	English	USA	[1980,1990)	Henry Biggs
1923	male	USA	26.50.00	1.25590062111801	English	USA	[1875,1960)	Henry Sullivan
1927	male	USA	22.45	1.45054945054945	Catalina	USA	[1875,1960)	Henry Sullivan
2012	male	RSA	11.25	2.95182481751825	English	Africa	[2010,2018)	Herman van der Westhuizen
1959	male	NED	12.49	2.62938881664499	English	Europe_other	[1875,1960)	Herman Willemse
1999	male	USA	07:31:22:00	6.08817664869655	Manhattan	USA	[1990,2000)	Herring Vince
1991	female	USA	08:11:16:00	5.59370335187949	Manhattan	USA	[1990,2000)	Hersey Missie
1998	female	USA	08:52:57:00	5.15620602307909	Manhattan	USA	[1990,2000)	Hersey Missie
1967	male	USA	18.54	1.78306878306878	English	USA	[1960,1980)	Hetzel Thomas
1969	male	USA	14.54	2.26174496644295	English	USA	[1960,1980)	Hetzel Thomas
1970	male	USA	14.14	2.36768149882904	English	USA	[1960,1980)	Hetzel Thomas
1971	male	USA	13.59	2.41001191895113	English	USA	[1960,1980)	Hetzel Thomas
1972	male	USA	13.45	2.45090909090909	English	USA	[1960,1980)	Hetzel Thomas
1973	male	USA	16.48	2.00595238095238	English	USA	[1960,1980)	Hetzel Thomas
1976	male	USA	16.03	2.09968847352025	English	USA	[1960,1980)	Hetzel Thomas
1977	male	USA	13.59	2.41001191895113	English	USA	[1960,1980)	Hetzel Thomas
1983	male	USA	09:11:56:00	4.97886218142288	Manhattan	USA	[1980,1990)	Hetzel Thomas
1984	male	USA	08:20:24:00	5.4916067146283	Manhattan	USA	[1980,1990)	Hetzel Thomas
1985	male	USA	08:33:58:00	5.34665023672093	Manhattan	USA	[1980,1990)	Hetzel Thomas
1986	male	USA	08:45:58:00	5.22466569491096	Manhattan	USA	[1980,1990)	Hetzel Thomas
1987	male	USA	08:53:28:00	5.15121219695076	Manhattan	USA	[1980,1990)	Hetzel Thomas
1989	male	USA	09:25:19:00	4.86099236416168	Manhattan	USA	[1980,1990)	Hetzel Thomas
1991	male	USA	08:33:02:00	5.35637710350205	Manhattan	USA	[1990,2000)	Hetzel Thomas
2004	male	USA	08:12:41:00	5.57761916038023	Manhattan	USA	[2000,2010)	Hewitt Andy
1992	male	JPN	12.58	2.59897172236504	English	Asia	[1990,2000)	Hideo Kawakami
1928	female	GBR	14.58	2.25167037861915	English	GBR	[1875,1960)	Hilda Sharp
1988	female	USA	09:52:09:00	4.64071603478848	Manhattan	USA	[1980,1990)	Hill Donna
1989	female	USA	09:54:07:00	4.6253541672511	Manhattan	USA	[1980,1990)	Hill Donna
1990	female	USA	11:26:05:00	4.00534434592494	Manhattan	USA	[1990,2000)	Hill Donna
1987	male	USA	09:29:37:00	4.82429704187026	Manhattan	USA	[1980,1990)	Hill William
1988	male	USA	09:52:09:00	4.64071603478848	Manhattan	USA	[1980,1990)	Hill William
1989	male	USA	09:54:07:00	4.6253541672511	Manhattan	USA	[1980,1990)	Hill William
1990	male	USA	11:26:05:00	4.00534434592494	Manhattan	USA	[1990,2000)	Hill William
1981	female	USA	11.17.34	2.92222167560388	Catalina	USA	[1980,1990)	Hines Pat
1986	female	USA	08:18:58:00	5.50738192264012	Manhattan	USA	[1980,1990)	Hines Pat
1988	female	USA	08:19:15:00	5.50425638457687	Manhattan	USA	[1980,1990)	Hines Pat
1989	female	USA	08:12:06:00	5.58423084738874	Manhattan	USA	[1980,1990)	Hines Pat
2009	female	GBR	10.58.27	3.00706203963854	Catalina	GBR	[2000,2010)	Hingley Sakura
2010	female	GBR	08:24:28:00	5.4473371217127	Manhattan	GBR	[2010,2018)	Hingley Sakura
2012	male	JPN	13.50	2.43614457831325	English	Asia	[2010,2018)	Hiroki Asai
2012	female	USA	11.27.16	2.88097778640023	Catalina	USA	[2010,2018)	Hobart Bridgette
2012	female	USA	08:50:49:00	5.17692863198217	Manhattan	USA	[2010,2018)	Hobart Bridgette
2014	female	USA	13.28	2.50247524752475	English	USA	[2010,2018)	Hobart Bridgette
1991	male	USA	08:32:41:00	5.36003380904392	Manhattan	USA	[1990,2000)	Hodges Nathan
2008	male	GBR	09:00:32:00	5.0838677849038	Manhattan	GBR	[2000,2010)	Hodgson Robert
2004	male	USA	08:42:01:00	5.26419973819482	Manhattan	USA	[2000,2010)	Hoehn Bill
2005	male	USA	12.57.59	2.54504166755929	Catalina	USA	[2000,2010)	Hoehn Bill
1995	male	USA	09:34:35:00	4.78259608411893	Manhattan	USA	[1990,2000)	Hoffman Lawrence
1996	male	USA	08:55:38:00	5.13037525670546	Manhattan	USA	[1990,2000)	Hoffman Lawrence
1997	male	USA	09:53:58:00	4.62652225152927	Manhattan	USA	[1990,2000)	Hoffman Lawrence
2006	female	GBR	08:29:18:00	5.39564107598665	Manhattan	GBR	[2000,2010)	Hope Katharine
2008	female	GBR	08:29:18:00	5.39564107598665	Manhattan	GBR	[2000,2010)	Hope Katharine
1981	male	USA	07:20:00:00	6.24545454545455	Manhattan	USA	[1980,1990)	Horning David
1982	male	USA	07:25:45:00	6.16489063376332	Manhattan	USA	[1980,1990)	Horning David
1997	female	GBR	17.24	1.9367816091954	English	GBR	[1990,2000)	Horsfall Alison
1999	female	GBR	07:46:55:00	5.88541852578976	Manhattan	GBR	[1990,2000)	Horsfall Alison
1988	male	USA	08:37:31:00	5.30997391388361	Manhattan	USA	[1980,1990)	Horvath Greg
1988	male	BAN	10.16	3.28246753246753	English	Asia	[1980,1990)	Hossain Khan
2016	male	GBR	13.13	2.54981084489281	English	GBR	[2010,2018)	Howard James
2016	male	GBR	11.38	2.89684813753582	English	GBR	[2010,2018)	Howard James
2009	male	GBR	12.38	2.66754617414248	English	GBR	[2000,2010)	Howard Keech
2008	female	USA	10.57.44	3.01033853638759	Catalina	USA	[2000,2010)	Howley Elaine
2009	female	USA	13.55	2.42155688622755	English	USA	[2000,2010)	Howley Elaine
2009	female	USA	08:39:50:00	5.28630971465213	Manhattan	USA	[2000,2010)	Howley Elaine
1990	male	IND	15.35	2.16256684491979	English	Asia	[1990,2000)	Hrishikesh Gandhi
1971	male	USA	15.10	2.22197802197802	English	USA	[1960,1980)	Huggard Benson
1985	male	USA	09:19:39:00	4.91021173948003	Manhattan	USA	[1980,1990)	Huggard Benson
1986	male	USA	09:37:01:00	4.76242742843939	Manhattan	USA	[1980,1990)	Huggard Benson
1987	male	USA	09:20:08:00	4.9059747679124	Manhattan	USA	[1980,1990)	Huggard Benson
1988	male	USA	09:43:58:00	4.70574804497974	Manhattan	USA	[1980,1990)	Huggard Benson
1989	male	USA	09:42:12:00	4.72002748196496	Manhattan	USA	[1980,1990)	Huggard Benson
1990	male	USA	09:58:52:00	4.58866748302349	Manhattan	USA	[1990,2000)	Huggard Benson
2004	male	RSA	13.37	2.47490820073439	English	Africa	[2000,2010)	Hugh Tucker
1986	male	MEX	13.00	2.59230769230769	English	Central-Sud America	[1980,1990)	Hugo Rodriguez Barroso
1993	male	MEX	13.04	2.57908163265306	English	Central-Sud America	[1990,2000)	Hugo Rodriguez Barroso
1995	male	RSA	14.24	2.34027777777778	English	Africa	[1990,2000)	Hulme Scholes
2012	male	USA	07:57:24:00	5.7561793045664	Manhattan	USA	[2010,2018)	Humenik John
2009	male	USA	08:41:54:00	5.26537650890975	Manhattan	USA	[2000,2010)	Hunihan George
2009	female	AUS	08:36:26:00	5.32111276060156	Manhattan	AUS	[2000,2010)	Hunt Amanda
2010	female	AUS	08:59:46:00	5.09108874204903	Manhattan	AUS	[2010,2018)	Hunt Amanda
2007	male	AUS	13.32	2.49014778325123	English	AUS	[2000,2010)	Hunt Dougal
2010	male	AUS	08:18:54:00	5.50811785929044	Manhattan	AUS	[2010,2018)	Hunt Dougal
1997	male	USA	08:07:08:00	5.64116600520049	Manhattan	USA	[1990,2000)	Hutto Joe
1998	male	USA	12.37	2.67107001321004	English	USA	[1990,2000)	Hutto Joe
1994	female	USA	08:04:44:00	5.66909641039747	Manhattan	USA	[1990,2000)	Hynes Kathleen
1998	female	USA	11.59	2.81223922114047	English	USA	[1990,2000)	Hynes Kathleen
2011	male	AUS	15.14	2.21225382932166	English	AUS	[2010,2018)	Iain McGregor
1995	male	AUS	15.47	2.13516367476241	English	AUS	[1990,2000)	Ian Byrne
2013	male	GBR	11.44	2.87215909090909	English	GBR	[2010,2018)	Ian Campbell Lyle
2010	male	GBR	15.47	2.13516367476241	English	GBR	[2010,2018)	Ian Down
2016	male	GBR	12.18.36	2.68074735987002	Catalina	GBR	[2010,2018)	Ian Down
1980	male	GBR	09.19	3.61717352415027	English	GBR	[1980,1990)	Ian Muir
1981	male	GBR	09.58	3.38127090301003	English	GBR	[1980,1990)	Ian Muir
1983	male	GBR	10.18	3.27184466019417	English	GBR	[1980,1990)	Ian Muir
1975	male	SCO	12.27	2.70682730923695	English	GBR	[1960,1980)	Ian Reid
2016	male	ROU	17.54	1.88268156424581	English	Europe_other	[2010,2018)	Iancu Avram Marius
1975	male	EGY	09.50	3.4271186440678	English	Africa	[1960,1980)	Ibrahim Faidalla
1977	male	EGY	11.06	3.03603603603604	English	Africa	[1960,1980)	Ibrahim Faidalla
1978	male	EGY	10.04	3.3476821192053	English	Africa	[1960,1980)	Ibrahim Faidalla
1996	male	USA	08:55:17:00	5.13372980041722	Manhattan	USA	[1990,2000)	Indahl Kenneth
2016	male	MDA	12.01.14	2.74529740721912	Catalina	Europe_other	[2010,2018)	Ion Lazarenco Tiron Moldova
2011	male	IRL	08:23:05:00	5.46231571972834	Manhattan	Europe_other	[2010,2018)	Irwin Edmond
1963	male	USA	12.45	2.58823529411765	Catalina	USA	[1960,1980)	Isaac Papke
2016	male	USA	12.24	2.71774193548387	English	USA	[2010,2018)	Isaiah Mojica
1928	male	EGY	23.40	1.42394366197183	English	Africa	[1875,1960)	Ishak Helmy
2009	male	SVK	13.29	2.49938195302843	English	Europe_other	[2000,2010)	Ivan Gazdik
1928	female	GBR	19.16	1.74913494809689	English	GBR	[1875,1960)	Ivy Hawke
1989	female	USA	08:37:57:00	5.30553142195193	Manhattan	USA	[1980,1990)	Iwano Ruth
2017	female	MEX	12.15.31	2.69198522580499	Catalina	Central-Sud America	[2010,2018)	Izebel Sierra Arenas Mexico
2000	female	GBR	21.19	1.58092259577795	English	GBR	[2000,2010)	Jackie MacDonald
2001	female	USA	10.28.01	3.15278256946472	Catalina	USA	[2000,2010)	Jackman-Beeler Rebecca
2002	female	USA	08:23:39:00	5.45616995929713	Manhattan	USA	[2000,2010)	Jackman-Beeler Rebecca
2013	male	AUS	13.33	2.48708487084871	English	AUS	[2010,2018)	Jackson Carroll
1994	female	USA	06:20:01:00	7.23126178676374	Manhattan	USA	[1990,2000)	Jacobs Jennifer
2016	female	USA	11.21.32	2.90521373373765	Catalina	USA	[2010,2018)	Jacqueline <U+0093>Jax<U+0094> Cole
1956	male	CAN	13.02	2.58567774936061	English	Canada	[1875,1960)	Jacques Amyot
1975	male	CAN	12.33	2.68525896414343	English	Canada	[1960,1980)	Jacques Amyot
1988	male	FRA	12.22	2.72506738544474	English	Europe_other	[1980,1990)	Jacques Bayle
2002	male	FRA	12.40	2.66052631578947	English	Europe_other	[2000,2010)	Jacques Tuset
1982	female	GBR	15.32	2.16952789699571	English	GBR	[1980,1990)	Jacqui Hampson
2004	female	GBR	13.20	2.5275	English	GBR	[2000,2010)	Jacy Wood
2009	female	USA	08:53:07:00	5.15459405383437	Manhattan	USA	[2000,2010)	Jaeger Kathleen
1994	female	USA	08:11:58:00	5.58574429161867	Manhattan	USA	[1990,2000)	Jaenisch Carolyn
1987	male	USA	08:35:19:00	5.33264335845273	Manhattan	USA	[1980,1990)	Jagasich Paul
1988	male	USA	12.26	2.71045576407507	English	USA	[1980,1990)	Jagasich Paul
1989	male	USA	08:42:03:00	5.2638636145963	Manhattan	USA	[1980,1990)	Jagasich Paul
1990	male	MEX	09.50	3.4271186440678	English	Central-Sud America	[1990,2000)	Jaime Lomelin
2017	male	MEX	11.53.44	2.77414533906221	Catalina	Central-Sud America	[2010,2018)	Jaime Lomelin
2007	male	GBR	14.32	2.31880733944954	English	GBR	[2000,2010)	Jaime Minter-Green
2013	male	ESP	14.20	2.35116279069767	English	Europe_other	[2010,2018)	Jaime Vega Diaz del Riguero
2012	male	USA	13.28.41	2.44842439356155	Catalina	USA	[2010,2018)	Jaimie Monahan
2015	male	USA	11.26.13	2.88538605396741	Catalina	USA	[2010,2018)	Jake Stromberg
1999	male	IRL	15.25	2.18594594594595	English	Europe_other	[1990,2000)	James (Shay) Dillon
2017	male	USA	11.47.46	2.79753214336175	Catalina	USA	[2010,2018)	James A. Loreto Jr.
1988	male	USA	13.05	2.57579617834395	English	USA	[1980,1990)	James Bach
1984	male	GBR	17.10	1.9631067961165	English	GBR	[1980,1990)	James Blears
1987	male	GBR	12.30	2.696	English	GBR	[1980,1990)	James Blears
1998	male	USA	17.41	1.9057492931197	English	USA	[1990,2000)	James Campbell
1979	male	USA	13.07	2.56925031766201	English	USA	[1960,1980)	James Cousilman
2015	male	USA	10.37.51	3.10417809829897	Catalina	USA	[2010,2018)	James Janik
2014	male	GBR	17.08	1.96692607003891	English	GBR	[2010,2018)	James McIntosh
2000	male	USA	10.26.36	3.1599106287903	Catalina	USA	[2000,2010)	James Murphy
2012	male	GBR	13.32	2.49014778325123	English	GBR	[2010,2018)	James Penrose
2013	male	GBR	13.44.10	2.40242669362993	Catalina	GBR	[2010,2018)	James Penrose
2014	male	USA	09.49.20	3.35972850678733	Catalina	USA	[2010,2018)	James R. Clifford Sr.
1987	male	GBR	14.34	2.31350114416476	English	GBR	[1980,1990)	James Tinsley
2013	male	GBR	15.03	2.23920265780731	English	GBR	[2010,2018)	James Walker
2012	male	GBR	12.53	2.61578266494179	English	GBR	[2010,2018)	Jamie Page
1993	male	USA	08.45.00	3.77142857142857	Catalina	USA	[1990,2000)	Jamie Schnick
1976	male	USA	14.31	2.32146957520092	English	USA	[1960,1980)	Jamie Stewart
2015	male	USA	11.18.33	2.91798688379633	Catalina	USA	[2010,2018)	Jamie Tout
1974	male	CZE	13.27	2.50557620817844	English	Europe_other	[1960,1980)	Jan Novak
1975	male	CZE	12.45	2.64313725490196	English	Europe_other	[1960,1980)	Jan Novak
2003	male	CZE	12.05	2.78896551724138	English	Europe_other	[2000,2010)	Jan Priborsky
2012	male	NED	11.25	2.95182481751825	English	Europe_other	[2010,2018)	Jan Roodzant
1969	male	NED	12.47	2.63624511082138	English	Europe_other	[1960,1980)	Jan Van Scheyndal
1978	female	GBR	11.53	2.835904628331	English	GBR	[1960,1980)	Jane Luscombe
2016	female	GBR	12.48	2.6328125	English	GBR	[2010,2018)	Janina Dowding
2015	male	GBR	16.50	1.96039603960396	Catalina	GBR	[2010,2018)	Jason Betley UK
2015	male	GBR	11.53.15	2.77602523659306	Catalina	GBR	[2010,2018)	Jason Betley UK
2013	male	USA	15.11.32	2.17216411906677	Catalina	USA	[2010,2018)	Jason Christopher Malick
2013	male	AUS	11.55	2.82797202797203	English	AUS	[2010,2018)	Jason Connor
2010	male	USA	15.59.50	2.0628581350929	Catalina	USA	[2010,2018)	Jason Lassen (breaststroke)
2002	male	USA	13.48	2.44202898550725	English	USA	[2000,2010)	Jason Pipoly
2003	male	USA	17.59.15	1.83460736622655	Catalina	USA	[2000,2010)	Jason Pipoly
2015	male	GBR	15.27	2.18122977346278	English	GBR	[2010,2018)	Jason Reid
1957	male	GRE	17.00	1.94117647058824	Catalina	Europe_other	[1875,1960)	Jason Zirganos Greece
2013	male	ESP	14.40	2.29772727272727	English	Europe_other	[2010,2018)	Javier Merida
2016	male	ESP	11.41.01	2.82446922327096	Catalina	Europe_other	[2010,2018)	Javier Merida
2013	male	BEL	14.01	2.40428061831153	English	Europe_other	[2010,2018)	Jean-Luc Piens
2017	male	RSA	11.44	2.87215909090909	English	Africa	[2010,2018)	Jean Craven
1972	male	GBR	14.50	2.27191011235955	English	GBR	[1960,1980)	Jean Wilkin
2014	female	RSA	10.30	3.20952380952381	English	Africa	[2010,2018)	Jeanine Pearse
2013	male	USA	12.48.05	2.57784528588478	Catalina	USA	[2010,2018)	Jeff Everett
2015	male	USA	17.43	1.90216368767639	English	USA	[2010,2018)	Jeff Everett
2010	male	USA	10.41.32	3.08635560635976	Catalina	USA	[2010,2018)	Jeff Magouirk
1978	male	WAL	11.47	2.85997171145686	English	GBR	[1960,1980)	Jeffrey Lloyd
2005	male	USA	11.43.02	2.81636717083116	Catalina	USA	[2000,2010)	Jeffrey Magouirk
2006	male	AUS	17.05	1.97268292682927	English	AUS	[2000,2010)	Jellie Selwyn
2008	male	AUS	08:35:33:00	5.33022985161478	Manhattan	AUS	[2000,2010)	Jellie Selwyn
2015	female	USA	10.39	3.16431924882629	English	USA	[2010,2018)	Jenna Rutkowski
1976	female	AUS	14.15	2.36491228070175	English	AUS	[1960,1980)	Jenny Anderson
2011	female	USA	11.31	2.92619392185239	English	USA	[2010,2018)	Jenny Birmelin
1951	female	WAL	13.55	2.42155688622755	English	GBR	[1875,1960)	Jenny E. James
1997	female	GBR	13.50	2.43614457831325	English	GBR	[1990,2000)	Jenny FitzGerald
2017	female	USA	10.45.37	3.06683532539949	Catalina	USA	[2010,2018)	Jenny Smith
2017	female	USA	11.13	3.00445765230312	English	USA	[2010,2018)	Jenny Smith
1997	male	GBR	14.49	2.27446569178853	English	GBR	[1990,2000)	Jerry O'Mahoney
2007	female	USA	14.56	2.25669642857143	English	USA	[2000,2010)	Jeryl Wiens
2012	male	DEN	12.04	2.79281767955801	English	Europe_other	[2010,2018)	Jesper Damgaard
2017	female	CAN	17.34	1.91840607210626	English	Canada	[2010,2018)	Jessi Harewicz
2006	male	USA	09.06	3.7032967032967	English	USA	[2000,2010)	Jim Barber
2010	male	USA	08.43.33	3.78187374653806	Catalina	USA	[2010,2018)	Jim Barber
2015	male	GBR	12.56	2.60567010309278	English	GBR	[2010,2018)	Jim Bridges
1982	male	USA	09.08	3.61313868613139	Catalina	USA	[1980,1990)	Jim McConica
1983	male	USA	08.27.24	3.90224674812771	Catalina	USA	[1980,1990)	Jim McConica
1988	male	USA	08.39	3.89595375722543	English	USA	[1980,1990)	Jim McConica
2004	male	USA	10.19.24	3.19664191152728	Catalina	USA	[2000,2010)	Jim McConica
2015	male	USA	10.48.27	3.05343511450382	Catalina	USA	[2010,2018)	Jim McConica
2011	male	USA	12.14.00	2.69754768392371	Catalina	USA	[2010,2018)	Jim Neitz
1959	female	USA	15.04	2.19026548672566	Catalina	USA	[1875,1960)	Joanne Florentine
1984	male	USA	14.00.43	2.35513351703903	Catalina	USA	[1980,1990)	Joe Bommarito
2011	male	GBR	14.11	2.37602820211516	English	GBR	[2010,2018)	Joe Hunter
2009	male	USA	09.45.52	3.37960855712335	Catalina	USA	[2000,2010)	Joe Locke
1964	male	USA	17.03	1.97653958944282	English	USA	[1960,1980)	Joe Nagi
1999	male	GBR	14.09	2.38162544169611	English	GBR	[1990,2000)	Joe Smith
2012	female	USA	12.17	2.74355495251018	English	USA	[2010,2018)	Joelle Beard
2013	female	USA	12.15.28	2.69216823785352	Catalina	USA	[2010,2018)	Joelle Beard
1968	male	GBR	20.26	1.64926590538336	English	GBR	[1960,1980)	John Birtley
1988	male	CAN	11.40	2.88857142857143	English	Canada	[1980,1990)	John Cormier
2012	male	GBR	17.15	1.9536231884058	English	GBR	[2010,2018)	John Creek
2003	male	RSA	10.09	3.32019704433498	English	Africa	[2000,2010)	John Dickerson
2004	male	USA	12.24	2.71774193548387	English	USA	[2000,2010)	John Doolittle
2002	male	USA	16.05	2.09533678756477	English	USA	[2000,2010)	John Drew Downs
2017	male	USA	13.14.02	2.49359808572268	Catalina	USA	[2010,2018)	John G. Hughes Jr.
1991	male	GBR	15.40	2.15106382978723	English	GBR	[1990,2000)	John Goodbody
2007	male	USA	10.31.22	3.13605406261549	Catalina	USA	[2000,2010)	John Graass
1979	male	USA	09.10	3.67636363636364	English	USA	[1960,1980)	John Kinsella
1969	male	AUS	10.32	3.1993670886076	English	AUS	[1960,1980)	John Koorey
1998	male	AUS	12.55	2.60903225806452	English	AUS	[1990,2000)	John Maclean
1993	male	GBR	13.45	2.45090909090909	English	GBR	[1990,2000)	John Michael Joseph Royden
1995	male	USA	10.58	3.07294832826748	English	USA	[1990,2000)	John Selmer
1964	male	USA	12.45	2.64313725490196	English	USA	[1960,1980)	John Starrett
2014	male	USA	12.05.04	2.73078337624126	Catalina	USA	[2010,2018)	John W. Chung
2015	male	USA	10.46.52	3.06090899721735	Catalina	USA	[2010,2018)	John W. Chung
1985	male	USA	19.15.13	1.71396419142152	Catalina	USA	[1980,1990)	John W. Hill
2013	male	USA	12.21.49	2.66912309869914	Catalina	USA	[2010,2018)	John Walker
2013	male	USA	14.30	2.32413793103448	English	USA	[2010,2018)	John Walker
1996	male	AUS	11.52	2.83988764044944	English	AUS	[1990,2000)	John Weyman
1976	male	USA	08.49.50	3.73702422145329	Catalina	USA	[1960,1980)	John York
1977	male	USA	08.31.20	3.8722294654498	Catalina	USA	[1960,1980)	John York
1978	male	USA	09.00	3.66666666666667	Catalina	USA	[1960,1980)	John York
1978	male	USA	07.41.14	4.29283804292838	Catalina	USA	[1960,1980)	John York
1984	male	USA	08.54.01	3.70774944602228	Catalina	USA	[1980,1990)	John York
1988	male	USA	08.52	3.80075187969925	English	USA	[1980,1990)	John York
2000	male	USA	08.32.49	3.86102895771718	Catalina	USA	[2000,2010)	John York
2017	male	USA	11.11	3.01341281669151	English	USA	[2010,2018)	John Zemaitis
2002	male	USA	08:09:36:00	5.61274509803922	Manhattan	USA	[2000,2010)	Johnson Andrew
1983	male	USA	08:15:45:00	5.54311649016641	Manhattan	USA	[1980,1990)	Johnson Harald
2004	male	AUS	08:35:40:00	5.32902391725921	Manhattan	AUS	[2000,2010)	Johnson Matthew
1991	male	USA	08:15:11:00	5.54945979603514	Manhattan	USA	[1990,2000)	Johnson William
1977	male	NED	10.02	3.35880398671096	English	Europe_other	[1960,1980)	Joke Van Staveren
1979	male	NED	10.26	3.23003194888179	English	Europe_other	[1960,1980)	Joke Van Staveren
1969	male	USA	11.22	2.96480938416422	English	USA	[1960,1980)	Jon Erikson
1975	male	USA	14.20.00	2.35116279069767	English	USA	[1960,1980)	Jon Erikson
1975	male	USA	13.30.00	2.4962962962963	English	USA	[1960,1980)	Jon Erikson
1979	male	USA	11.16	2.99112426035503	English	USA	[1960,1980)	Jon Erikson
1979	male	USA	11.01	3.0590015128593	English	USA	[1960,1980)	Jon Erikson
1979	male	USA	09.03	3.72375690607735	English	USA	[1960,1980)	Jon Erikson
1980	male	USA	10.38	3.1692789968652	English	USA	[1980,1990)	Jon Erikson
1980	male	USA	09.52	3.41554054054054	English	USA	[1980,1990)	Jon Erikson
1981	male	USA	13.30.00	2.4962962962963	English	USA	[1980,1990)	Jon Erikson
1981	male	USA	12.12.00	2.76229508196721	English	USA	[1980,1990)	Jon Erikson
1981	male	USA	11.10.00	3.01791044776119	English	USA	[1980,1990)	Jon Erikson
2003	male	RSA	11.26	2.94752186588921	English	Africa	[2000,2010)	Jonathan Crowther
2001	male	AUS	13.33	2.48708487084871	English	AUS	[2000,2010)	Jonathan Hayward
2003	male	AUS	14.08	2.38443396226415	English	AUS	[2000,2010)	Jonathan Hayward
2006	male	USA	15.42	2.14649681528662	English	USA	[2000,2010)	Jonathan Maier
2016	male	GBR	11.59	2.81223922114047	English	GBR	[2010,2018)	Jonathan Ratcliffe
2010	male	GBR	15.27	2.18122977346278	English	GBR	[2010,2018)	Jonathan Spriggs
1984	male	ESP	10.04	3.3476821192053	English	Europe_other	[1980,1990)	Jordi Cervera Martinez
2016	male	GER	13.17	2.53701380175659	English	Europe_other	[2010,2018)	Jorg Fischer
2012	male	ESP	10.53	3.09647779479326	English	Europe_other	[2010,2018)	Jorge Crivilles Villaneuva
2015	male	ESP	11.43.24	2.81489906170031	Catalina	Europe_other	[2010,2018)	Jorge Crivilles Villaneuva
1952	male	CUB	28.55.00	1.14121037463977	Catalina	Central-Sud America	[1875,1960)	Jose Cortinas Cuba
1953	male	CUB	32.10.52	1.02544625902013	Catalina	Central-Sud America	[1875,1960)	Jose Cortinas Cuba
1998	male	MEX	08.55	3.77943925233645	English	Central-Sud America	[1990,2000)	Jose Gutierrez
2005	male	VEN	13.30	2.4962962962963	English	Central-Sud America	[2000,2010)	Jose Manuel Raga
1994	male	BRA	12.14	2.75476839237057	English	Central-Sud America	[1990,2000)	Jose Rodini
1958	male	ESP	15.11	2.21953896816685	English	Europe_other	[1875,1960)	Jose Vitos
2015	male	AUT	14.21	2.34843205574913	English	Europe_other	[2010,2018)	Josef Koeberl
2004	male	SVK	14.28	2.3294930875576	English	Europe_other	[2000,2010)	Josef Lendacky
1987	male	USA	11.00	3.06363636363636	English	USA	[1980,1990)	Joseph Chapman
2016	male	USA	12.57.26	2.54684217296231	Catalina	USA	[2010,2018)	Joseph Zemaitis
2017	male	USA	12.23	2.721399730821	English	USA	[2010,2018)	Joseph Zemaitis
2015	male	USA	11.02	3.05438066465257	English	USA	[2010,2018)	Joshua Charnin-Aker
2004	male	AUS	09.44	3.46232876712329	English	AUS	[2000,2010)	Josiah Buntning
2008	male	IRL	08:05:13:00	5.66344931817401	Manhattan	Europe_other	[2000,2010)	Joyce Ronan
1969	female	NED	12.15	2.75102040816327	English	Europe_other	[1960,1980)	Judith de Nys
2004	male	GBR	14.08	2.38443396226415	English	GBR	[2000,2010)	Julian Critchlow
2009	female	IRL	09.51	3.42131979695431	English	Europe_other	[2000,2010)	Julie Ann Galloway
1979	female	GBR	10.09	3.32019704433498	English	GBR	[1960,1980)	Julie Bradshaw
2002	female	GBR	14.18	2.35664335664336	English	GBR	[2000,2010)	Julie Bradshaw
2016	female	AUS	13.24	2.51492537313433	English	AUS	[2010,2018)	Julie Isbill
2017	female	AUS	10.43.15	3.07811892732219	Catalina	AUS	[2010,2018)	Julie Isbill
2017	female	USA	13.35.12	2.4288518155054	Catalina	USA	[2010,2018)	Julie Newton
2016	female	AUS	10.49.30	3.04849884526559	Catalina	AUS	[2010,2018)	Julieanne Goode Australia
1958	female	GBR	16.53	1.99605133267522	English	GBR	[1875,1960)	June A. Gilbert
1973	female	GBR	20.20	1.65737704918033	English	GBR	[1960,1980)	June A. Masters
1989	male	USA	13.30	2.4962962962963	English	USA	[1980,1990)	Junius (Buz) Brenton
2008	male	AUS	10.29.46	3.14402159529985	Catalina	AUS	[2000,2010)	Junk Stephen
2008	male	AUS	07:48:04:00	5.87095855291269	Manhattan	AUS	[2000,2010)	Junk Stephen
2010	male	AUS	08:08:19:00	5.62749581896993	Manhattan	AUS	[2010,2018)	Junk Stephen
2010	male	GBR	16.23	2.05696846388606	English	GBR	[2010,2018)	Justin Daubney
2015	female	AUS	09.49.47	3.35716506061548	Catalina	AUS	[2010,2018)	Justin Hanby Australia
2014	male	AUS	11.45	2.86808510638298	English	AUS	[2010,2018)	Justin Hanby
1989	male	GBR	10.18	3.27184466019417	English	GBR	[1980,1990)	Justin Palfrey
2014	male	GBR	12.40	2.66052631578947	English	GBR	[2010,2018)	Justyn Larcombe
2008	male	AUS	12.34	2.6816976127321	English	AUS	[2000,2010)	Kaise Stephan
1980	male	USA	12.02	2.74238227146814	Catalina	USA	[1980,1990)	Kalani Russell
2012	male	TUR	13.19	2.53066332916145	English	Asia	[2010,2018)	Kamil Resa Alsaran
2015	male	TUR	18.01	1.87049028677151	English	Asia	[2010,2018)	Kamil Resa Alsaran
2017	male	TUR	13.01.38	2.53315706426713	Catalina	Asia	[2010,2018)	Kamil Resa Alsaran
2011	male	CZE	13.20.32	2.47335109926716	Catalina	Europe_other	[2010,2018)	Kamil Suran Czech
1984	male	USA	09:35:44:00	4.77304307549791	Manhattan	USA	[1980,1990)	Kanaar Adrian
1999	male	USA	07:44:56:00	5.91052480642386	Manhattan	USA	[1990,2000)	Kandell Craig
2000	male	USA	09:18:33:00	4.91988183689911	Manhattan	USA	[2000,2010)	Kandell Craig
2001	male	USA	08:49:55:00	5.18572102531845	Manhattan	USA	[2000,2010)	Kandell Craig
2003	male	USA	08:29:37:00	5.39228832128724	Manhattan	USA	[2000,2010)	Kandell Craig
2016	male	AUS	14.41	2.29511918274688	English	AUS	[2010,2018)	Kane Orr
1985	female	USA	08:25:20:00	5.43799472295514	Manhattan	USA	[1980,1990)	Kannapell Andrea
1986	female	USA	08:34:48:00	5.33799533799534	Manhattan	USA	[1980,1990)	Kannapell Andrea
2008	male	USA	12.28	2.70320855614973	English	USA	[2000,2010)	Karah Nazor
1993	female	USA	09.04	3.71691176470588	English	USA	[1990,2000)	Karen Burton
1994	female	USA	07.43.06	4.27553444180523	Catalina	USA	[1990,2000)	Karen Burton
2017	female	GBR	16.45	2.01194029850746	English	GBR	[2010,2018)	Karen Ennis
1997	female	GBR	20.16	1.66282894736842	English	GBR	[1990,2000)	Karen Latter
2011	female	GBR	14.11.52	2.32430740334951	Catalina	GBR	[2010,2018)	Karen Throsby United Kingdom
1983	female	GBR	09.06	3.7032967032967	English	GBR	[1980,1990)	Karen Toole
1990	female	SUI	14.45	2.28474576271186	English	Europe_other	[1990,2000)	Karin Bolliger
1996	female	SUI	16.00	2.10625	English	Europe_other	[1990,2000)	Karin Bolliger
2016	female	USA	11.13.17	2.94081243656707	Catalina	USA	[2010,2018)	Karina Garcia
2017	female	MEX	11.47.47	2.79746626792568	Catalina	Central-Sud America	[2010,2018)	Karina Yazmin Hernandez Mexico
1978	male	GBR	12.25	2.71409395973154	English	GBR	[1960,1980)	Karl Beniston
1979	male	GBR	12.30	2.696	English	GBR	[1960,1980)	Karl Beniston
2007	male	USA	10.07.58	3.25675749766983	Catalina	USA	[2000,2010)	Karl Jacobs
2016	female	AUS	12.05	2.78896551724138	English	AUS	[2010,2018)	Karlie Price
1997	female	SCO	11.57	2.82008368200837	English	GBR	[1990,2000)	Karteek Alec Clarke
2000	female	SCO	14.52	2.26681614349776	English	GBR	[2000,2010)	Karteek Alec Clarke
2001	female	SCO	12.49	2.62938881664499	English	GBR	[2000,2010)	Karteek Alec Clarke
2002	female	SCO	10.53	3.09647779479326	English	GBR	[2000,2010)	Karteek Alec Clarke
2003	female	SCO	16.05	2.09533678756477	English	GBR	[2000,2010)	Karteek Alec Clarke
2008	female	USA	13.49.53	2.38587753298656	Catalina	USA	[2000,2010)	Kate Howell
2014	female	USA	14.47.16	2.23157262003156	Catalina	USA	[2010,2018)	Kate Howell
2014	female	GBR	11.43	2.87624466571835	English	GBR	[2010,2018)	Kate Long
2017	female	GBR	16.03.47	2.05440365227316	Catalina	GBR	[2010,2018)	Kate Robarts United Kingdom
2016	female	GBR	13.05	2.57579617834395	English	GBR	[2010,2018)	Kate Steels-Fryatt
2017	female	GBR	18.28.08	1.78678859343039	Catalina	GBR	[2010,2018)	Katherine Batts United Kingdom
1952	female	GBR	16.55	1.99211822660099	English	GBR	[1875,1960)	Kathleen Mayoh
1986	female	USA	11.25	2.95182481751825	English	USA	[1980,1990)	Kathryn Eaton
2015	female	USA	14.19	2.35389988358556	English	USA	[2010,2018)	Katie Pumphrey
2011	female	USA	09.49.04	3.36124943413309	Catalina	USA	[2010,2018)	Katy Dooley
2000	male	IND	14.06	2.39007092198582	English	Asia	[2000,2010)	Kaveri Thakur
1979	male	BRA	11.36	2.9051724137931	English	Central-Sud America	[1960,1980)	Kay France
1989	male	USA	08:11:06:00	5.59560171044594	Manhattan	USA	[1980,1990)	Kehr Christopher
1965	male	NZL	15.33	2.16720257234727	English	NZL	[1960,1980)	Keith FC Hancox
2014	male	IRL	11.42	2.88034188034188	English	Europe_other	[2010,2018)	Keith Garry
2015	female	USA	17.25.48	1.89328743545611	Catalina	USA	[2010,2018)	Kelley Rianna Prebil
1994	female	AUS	09.38	3.49826989619377	English	AUS	[1990,2000)	Kelly Dixon
1996	female	AUS	12.04	2.79281767955801	English	AUS	[1990,2000)	Kelly Dixon
2008	male	USA	12.31	2.69241011984021	English	USA	[2000,2010)	Kelvin Webster
2000	male	JPN	16.42	2.01796407185629	English	Asia	[2000,2010)	Ken Ikarashi
2017	male	USA	17.18.31	1.90656545393269	Catalina	USA	[2010,2018)	Ken Mignosa
1963	male	GBR	16.53	1.99605133267522	English	GBR	[1960,1980)	Kendall Mellor
2003	female	USA	07:55:00:00	5.78526315789474	Manhattan	USA	[2000,2010)	Kendall Neala
2016	male	JPN	12.42	2.65354330708661	English	Asia	[2010,2018)	Kenichi Setsumasa
2008	male	USA	07:51:28:00	5.82861990950226	Manhattan	USA	[2000,2010)	Kennedy Timothy
1970	male	GBR	14.10	2.37882352941177	English	GBR	[1960,1980)	Kenneth Brewer
1957	male	GBR	16.00	2.10625	English	GBR	[1875,1960)	Kenneth J Wray
1987	male	USA	11.24	2.95614035087719	English	USA	[1980,1990)	Kenneth Keim
2014	male	AUS	13.42	2.45985401459854	English	AUS	[2010,2018)	Kent Nelson
2010	male	CAN	08:45:00:00	5.23428571428571	Manhattan	Canada	[2010,2018)	Kent Rob
2016	female	USA	11.27.20	2.88069835111542	Catalina	USA	[2010,2018)	Kerry Yonushonis
1987	male	USA	08:19:31:00	5.50131794067599	Manhattan	USA	[1980,1990)	Kersh Richard
1991	male	USA	07:46:27:00	5.89130667810055	Manhattan	USA	[1990,2000)	Kersh Richard
1994	male	USA	07:56:38:00	5.76543814252745	Manhattan	USA	[1990,2000)	Kersh Richard
1985	male	GBR	17.00	1.98235294117647	English	GBR	[1980,1990)	Kevin Beaton
2009	male	AUS	16.00	2.10625	English	AUS	[2000,2010)	Kevin Cassidy
2016	male	AUS	13.59.45	2.35784459660613	Catalina	AUS	[2010,2018)	Kevin Cassidy
1981	male	SCO	15.28	2.17887931034483	English	GBR	[1980,1990)	Kevin McIntosh
2016	male	USA	11.23.46	2.8957246624092	Catalina	USA	[2010,2018)	Kevin Shinnick
2015	male	USA	11.17.47	2.92128753043008	Catalina	USA	[2010,2018)	Kevin Smith
2016	male	GBR	14.08	2.38443396226415	English	GBR	[2010,2018)	Kevin Welsh
1987	male	IRN	09:22:13:00	4.88779533394599	Manhattan	Asia	[1980,1990)	Khajavi Jamshid
1989	male	IRN	09:39:50:00	4.73929290025869	Manhattan	Asia	[1980,1990)	Khajavi Jamshid
1990	male	IRN	16.07.39	2.0461943884669	Catalina	Asia	[1990,2000)	Khajavi Jamshid
1992	male	IRN	18.01.42	1.83045206619211	Catalina	Asia	[1990,2000)	Khajavi Jamshid
1993	male	IRN	08:44:51:00	5.23578165190054	Manhattan	Asia	[1990,2000)	Khajavi Jamshid
1995	male	IRN	20.47.31	1.58715314424657	Catalina	Asia	[1990,2000)	Khajavi Jamshid
1998	male	IRN	14.52.45	2.21786614393727	Catalina	Asia	[1990,2000)	Khajavi Jamshid
1982	male	EGY	12.39	2.66403162055336	English	Africa	[1980,1990)	Khalad Ahmed Hassam
1983	male	EGY	16.20	2.06326530612245	English	Africa	[1980,1990)	Khalad Shalaby
1995	male	EGY	08:58:57:00	5.09880322849986	Manhattan	Africa	[1990,2000)	Khalil Mustafa
1994	male	IRL	15.23	2.19068255687974	English	Europe_other	[1990,2000)	Kieran Fitzgerald
2016	male	RSA	10.20.40	3.19011815252417	Catalina	Africa	[2010,2018)	Kieron Vaughan Jeremy Palframan South Africa
2008	male	JPN	13.40	2.46585365853659	English	Asia	[2000,2010)	Kikuko Ikuyama
2012	female	USA	15.37	2.15795090715048	English	USA	[2010,2018)	Kim Garbarino
1989	female	CAN	16.33	2.03625377643505	English	Canada	[1980,1990)	Kim Middleton
2011	female	GBR	14.09	2.38162544169611	English	GBR	[2010,2018)	Kim Owen
2013	female	NZL	11.26.30	2.88419519300801	Catalina	NZL	[2010,2018)	Kimberley Chambers
2013	female	NZL	12.12	2.76229508196721	English	NZL	[2010,2018)	Kimberley Chambers
2011	female	USA	12.22.49	2.66552985258812	Catalina	USA	[2010,2018)	Kimberly Rutherford
2010	female	USA	11.53.36	2.77466367713004	Catalina	USA	[2010,2018)	Kimberly Shales
1946	male	USA	22.20	1.47761194029851	Catalina	USA	[1875,1960)	King Bennie Nawahi
1990	male	USA	09:11:15:00	4.98503401360544	Manhattan	USA	[1990,2000)	King Drum
2014	male	USA	10.44.04	3.07421591967705	Catalina	USA	[2010,2018)	Kirk McKinney
2002	male	RSA	10.07	3.33113673805601	English	Africa	[2000,2010)	Klugman Steven
2003	male	RSA	07:40:00:00	5.97391304347826	Manhattan	Africa	[2000,2010)	Klugman Steven
2012	male	ITA	09:33:47:00	4.78926424027653	Manhattan	Europe_other	[2010,2018)	Kofler Thomas W.
2007	male	USA	09:49:18:00	4.66315968097743	Manhattan	USA	[2000,2010)	Korey Bill
1990	female	POL	12.29	2.69959946595461	English	Europe_other	[1990,2000)	Krajewska Lucyna
1991	female	GER	07:34:33:00	6.04553954460455	Manhattan	Europe_other	[1990,2000)	Krajewska Lucyna
1984	male	CAN	09:37:25:00	4.75912830134218	Manhattan	Canada	[1980,1990)	Kramer Benn
1986	male	CAN	09:43:52:00	4.70655400776433	Manhattan	Canada	[1980,1990)	Kramer Benn
1987	male	CAN	09:08:10:00	5.0130738826391	Manhattan	Canada	[1980,1990)	Kramer Benn
1988	male	CAN	10:14:08:00	4.47459834997829	Manhattan	Canada	[1980,1990)	Kramer Benn
1989	male	CAN	09:55:34:00	4.6140930206526	Manhattan	Canada	[1980,1990)	Kramer Benn
1990	male	CAN	08:10:01:00	5.60797251794157	Manhattan	Canada	[1990,2000)	Kramer Benn
1991	male	CAN	08:39:24:00	5.29072006160955	Manhattan	Canada	[1990,2000)	Kramer Benn
1992	male	CAN	09:20:00:00	4.90714285714286	Manhattan	Canada	[1990,2000)	Kramer Benn
1993	male	CAN	08:50:29:00	5.18018159540042	Manhattan	Canada	[1990,2000)	Kramer Benn
1995	male	CAN	09:40:18:00	4.73548164742375	Manhattan	Canada	[1990,2000)	Kramer Benn
1996	male	CAN	09:19:08:00	4.9147490163348	Manhattan	Canada	[1990,2000)	Kramer Benn
1997	male	CAN	08:58:05:00	5.10701564193898	Manhattan	Canada	[1990,2000)	Kramer Benn
1998	male	CAN	09:22:57:00	4.88142819078071	Manhattan	Canada	[1990,2000)	Kramer Benn
1997	male	USA	07:50:00:00	5.8468085106383	Manhattan	USA	[1990,2000)	Kramer David
2012	female	USA	09:07:46:00	5.01673461936348	Manhattan	USA	[2010,2018)	Kretschmer Melissa
2017	male	WAL	20.48	1.62019230769231	English	GBR	[2010,2018)	Kristian Phillips
2001	female	USA	16.54	1.99408284023669	English	USA	[2000,2010)	Kristine Buckley
2015	female	USA	15.40.09	2.10604690740839	Catalina	USA	[2010,2018)	Kristine Buckley
2012	female	AUS	13.17	2.53701380175659	English	AUS	[2010,2018)	Kristy McIntyre
1927	male	USA	15.11.38	2.17192584738016	Catalina	USA	[1875,1960)	Kyle Leonard
2002	male	JPN	14.57	2.25418060200669	English	Asia	[2000,2010)	Kyoko Odagiri
2014	male	AUS	09.31.36	3.46396081175647	Catalina	AUS	[2010,2018)	Lachlan Hinds Australia
1984	male	EGY	09.52.30	3.34177215189873	Catalina	Africa	[1980,1990)	Lamiaa Zahy Egypt
1989	male	USA	09:15:06:00	4.95045937668888	Manhattan	USA	[1980,1990)	Landsman Richard
1983	male	USA	08:33:37:00	5.35029366907875	Manhattan	USA	[1980,1990)	Lang Charles
1997	male	USA	08:06:01:00	5.65412708754844	Manhattan	USA	[1990,2000)	Langton John
1998	male	USA	11.56	2.82402234636872	English	USA	[1990,2000)	Langton John
1999	male	USA	07:48:50:00	5.86135798080341	Manhattan	USA	[1990,2000)	Langton John
1986	female	USA	10:52:40:00	4.21041879468846	Manhattan	USA	[1980,1990)	Lauer Helen
2002	male	USA	08:53:31:00	5.15072943675611	Manhattan	USA	[2000,2010)	Laughlin Terrence
2006	male	USA	08:28:59:00	5.39899800255411	Manhattan	USA	[2000,2010)	Laughlin Terrence
2008	male	USA	08:28:59:00	5.39899800255411	Manhattan	USA	[2000,2010)	Laughlin Terrence
1994	female	USA	11.45	2.86808510638298	English	USA	[1990,2000)	Laura Burtch
1997	female	GBR	13.28	2.50247524752475	English	GBR	[1990,2000)	Laura Griffiths
2003	female	USA	09.48	3.43877551020408	English	USA	[2000,2010)	Laura Hansen
2012	female	ESP	14.31.36	2.27168425883433	Catalina	Europe_other	[2010,2018)	Laura Lopez-Bonilla Spain
1986	male	GBR	13.46	2.44794188861985	English	GBR	[1980,1990)	Laurence Brokenshire
2012	female	USA	09.15.30	3.56435643564356	Catalina	USA	[2010,2018)	Laurie Jo Hall-Cueto Arreola
2009	female	USA	08.33	3.94152046783626	English	USA	[2000,2010)	Laurien Weisenthal
2000	male	USA	10.37	3.17425431711146	English	USA	[2000,2010)	Lautman Scott
2000	male	USA	08:36:30:00	5.32042594385286	Manhattan	USA	[2000,2010)	Lautman Scott
2013	male	USA	12.09.00	2.71604938271605	Catalina	USA	[2010,2018)	Lautman Scott
2014	male	AUS	13.55	2.42155688622755	English	AUS	[2010,2018)	Lawrence Stubbs
1999	male	USA	14.59	2.24916573971079	English	USA	[1990,2000)	Lawrence Tim
1999	male	USA	07:51:07:00	5.83295008313581	Manhattan	USA	[1990,2000)	Lawrence Tim
2014	female	AUS	13.42	2.45985401459854	English	AUS	[2010,2018)	Leanne Markey
2004	male	MAS	09.45	3.45641025641026	English	Asia	[2000,2010)	Lee Lennard
2009	male	MAS	07:41:09:00	5.95901550471647	Manhattan	Asia	[2000,2010)	Lee Lennard
1997	male	GBR	11.45	2.86808510638298	English	GBR	[1990,2000)	Lee Wakeham
1990	male	GBR	15.15	2.20983606557377	English	GBR	[1990,2000)	Lee William
1992	male	GBR	10.50	3.11076923076923	English	GBR	[1990,2000)	Lee William
2012	male	GBR	08:27:37:00	5.41353383458647	Manhattan	GBR	[2010,2018)	Lee William
2010	female	CZE	09.22	3.59786476868327	English	Europe_other	[2010,2018)	Lenka Sterbova
2009	male	USA	09.09.51	3.60098208602346	Catalina	USA	[2000,2010)	Lenning Craig
2010	male	USA	08:24:33:00	5.44643741948271	Manhattan	USA	[2010,2018)	Lenning Craig
1981	male	ITA	13.07	2.56925031766201	English	Europe_other	[1980,1990)	Leo Callone
1957	male	CUB	17.14.45	1.91350567769993	Catalina	Central-Sud America	[1875,1960)	Leo Vigil Cuba
2017	male	GBR	14.30	2.32413793103448	English	GBR	[2010,2018)	Leon Box
2010	male	FRA	08:38:58:00	5.29513777378123	Manhattan	Europe_other	[2010,2018)	Leonard Julien
2017	female	BRA	11.50	2.84788732394366	English	Central-Sud America	[2010,2018)	Leonardo Esteves Natal
1964	female	USA	15.27	2.18122977346278	English	USA	[1960,1980)	Leonore Modell
2000	female	USA	08:41:43:00	5.2672267833754	Manhattan	USA	[2000,2010)	Leroi Iracema
1984	male	USA	08:33:01:00	5.35655111919691	Manhattan	USA	[1980,1990)	Levinson Alan
1985	male	USA	09:35:00:00	4.77913043478261	Manhattan	USA	[1980,1990)	Lewandowski Paul
1986	male	USA	08:44:54:00	5.23528291103067	Manhattan	USA	[1980,1990)	Lewandowski Paul
1987	male	USA	08:24:52:00	5.44302125973854	Manhattan	USA	[1980,1990)	Lewandowski Paul
1989	male	USA	09:28:49:00	4.83108207096604	Manhattan	USA	[1980,1990)	Lewandowski Paul
1995	male	USA	09:09:09:00	5.00409724119093	Manhattan	USA	[1990,2000)	Lewis Michael
1994	male	GBR	14.27	2.33217993079585	English	GBR	[1990,2000)	Lewis Paul
1999	male	GBR	07:46:32:00	5.89025435838811	Manhattan	GBR	[1990,2000)	Lewis Paul
1992	male	RSA	14.50	2.27191011235955	English	Africa	[1990,2000)	Lewis Pugh
2014	male	GBR	13.02	2.58567774936061	English	GBR	[2010,2018)	Liam Cameron
2005	female	GBR	11.27	2.94323144104804	English	GBR	[2000,2010)	Liane Llewellyn
2009	female	GBR	13.35.00	2.48098159509202	English	GBR	[2000,2010)	Liane Llewellyn
2009	female	GBR	12.25.00	2.71409395973154	English	GBR	[2000,2010)	Liane Llewellyn
1998	male	CZE	15.55	2.117277486911	English	Europe_other	[1990,2000)	Libor Lastik
2007	female	GBR	16.03	2.09968847352025	English	GBR	[2000,2010)	Lily Flurey
1975	female	GBR	12.05	2.78896551724138	English	GBR	[1960,1980)	Linda Devereux
1989	male	USA	08:43:47:00	5.24644414038884	Manhattan	USA	[1980,1990)	Lindig Jerry
1991	female	AUS	09.44	3.46232876712329	English	AUS	[1990,2000)	Lindy Maroney
2011	female	AUS	10.34	3.18927444794953	English	AUS	[2010,2018)	Lisa Delaurentis
2013	female	AUS	10.10.35	3.24280060051863	Catalina	AUS	[2010,2018)	Lisa Delaurentis
1992	female	MEX	10.40	3.159375	English	Central-Sud America	[1990,2000)	Lisa Hernandez Puga
1981	female	USA	15.22	2.19305856832972	English	USA	[1980,1990)	Lisa Kelsey
2017	female	USA	10.42.05	3.08371187540558	Catalina	USA	[2010,2018)	Liz Uribe
1987	male	POL	07:59:29:00	5.73116896659599	Manhattan	Europe_other	[1980,1990)	Lizak Boguslaw
1988	male	POL	07:57:36:00	5.75376884422111	Manhattan	Europe_other	[1980,1990)	Lizak Boguslaw
1989	male	POL	08:06:57:00	5.64328986548927	Manhattan	Europe_other	[1980,1990)	Lizak Boguslaw
1987	male	USA	08:17:58:00	5.5184416627619	Manhattan	USA	[1980,1990)	Lloreda Carlos
1988	male	USA	08:11:32:00	5.59066865590669	Manhattan	USA	[1980,1990)	Lloreda Carlos
1989	male	USA	08:18:06:00	5.51696446496687	Manhattan	USA	[1980,1990)	Lloreda Carlos
1990	male	USA	07:25:45:00	6.16489063376332	Manhattan	USA	[1990,2000)	Lloreda Carlos
2000	male	GRE	13.39	2.46886446886447	English	Europe_other	[2000,2010)	loannis Kotsiopoulos
2012	female	AUS	12.22	2.72506738544474	English	AUS	[2010,2018)	Lochie Hinds
1990	male	BEL	20.17	1.66146261298274	English	Europe_other	[1990,2000)	Lode Janssens
1999	male	USA	07:28:25:00	6.12822895372607	Manhattan	USA	[1990,2000)	Lohnes Mark
2015	female	GBR	12.19	2.7361299052774	English	GBR	[2010,2018)	Lois Harrison
2007	female	GBR	13.15	2.54339622641509	English	GBR	[2000,2010)	Loraine Verghese
1978	female	CAN	09.02	3.73062730627306	English	Canada	[1960,1980)	Loreen Passfield
2002	female	USA	11.12.43	2.94328964645839	Catalina	USA	[2000,2010)	Loren McCoy
2014	female	GBR	15.41.24	2.10325047801147	Catalina	GBR	[2010,2018)	Loretta Cox England
2014	female	USA	08.51.15	3.72705882352941	Catalina	USA	[2010,2018)	Lori King
1986	female	GBR	14.55	2.25921787709497	English	GBR	[1980,1990)	Lorraine Hopkin
1987	female	GBR	11.44	2.87215909090909	English	GBR	[1980,1990)	Lorraine Hopkin
2012	male	GBR	08:33:29:00	5.3516829497874	Manhattan	GBR	[2010,2018)	Lowe Graeme
2013	male	GBR	11.40.09	2.82796543597801	Catalina	GBR	[2010,2018)	Lowe Graeme
1995	male	USA	08:36:33:00	5.31991094763334	Manhattan	USA	[1990,2000)	Lowy Kenn
1966	male	IRN	15.04	2.23672566371681	English	Asia	[1960,1980)	Lt. Mustafa Etaati
2017	male	ITA	10.32.55	3.12837393021725	Catalina	Europe_other	[2010,2018)	Luca Estrada Pozzi Italy
2002	female	USA	08:06:48:00	5.64502875924404	Manhattan	USA	[2000,2010)	Luch Rachel
2009	female	BRA	11.44	2.87215909090909	English	Central-Sud America	[2000,2010)	Luciana Mesquita
2015	female	GBR	17.31	1.92388201712655	English	GBR	[2010,2018)	Lucy Dunstan-Beasley
2016	male	USA	09.43.00	3.39622641509434	Catalina	USA	[2010,2018)	Lucy Faust
1998	female	GBR	13.52	2.43028846153846	English	GBR	[1990,2000)	Lucy Pittuck
2011	female	GBR	14.30	2.32413793103448	English	GBR	[2010,2018)	Lucy Roper
2011	male	CZE	15.53	2.12172088142707	English	Europe_other	[2010,2018)	Ludek Coufal
1988	female	CZE	10.28	3.21974522292994	English	Europe_other	[1980,1990)	Ludmila Jelinkova
2017	male	BRA	18.55.25	1.74385321100917	Catalina	Central-Sud America	[2010,2018)	Luiz Pradines de Menezes Jr. Brazil
2014	male	AUS	10.43	3.14463452566096	English	AUS	[2010,2018)	Luke Hill
1984	male	GBR	08.34	3.93385214007782	English	GBR	[1980,1990)	Lyndon Dunsbee
1989	male	GBR	09.03	3.72375690607735	English	GBR	[1980,1990)	Lyndon Dunsbee
1997	female	GBR	12.42	2.65354330708661	English	GBR	[1990,2000)	Lyndsay Dunn
2002	female	GBR	17.44	1.90037593984962	English	GBR	[2000,2010)	Lynn Ette
2009	female	USA	15.53.38	2.07626970533748	Catalina	USA	[2000,2010)	Lynn Kubasek
1971	female	USA	12.34	2.62599469496021	Catalina	USA	[1960,1980)	Lynne Cox
1972	female	USA	09.57	3.38693467336683	English	USA	[1960,1980)	Lynne Cox
1973	female	USA	09.36	3.51041666666667	English	USA	[1960,1980)	Lynne Cox
1974	female	USA	08.48	3.75	Catalina	USA	[1960,1980)	Lynne Cox
2006	female	USA	11.27.29	2.88006981987442	Catalina	USA	[2000,2010)	Lynne Smith
2007	female	USA	09.50	3.4271186440678	English	USA	[2000,2010)	Lynne Smith
1986	female	GBR	11.44	2.87215909090909	English	GBR	[1980,1990)	Lynne Tetley
2017	male	AUS	13.59.28	2.35864040660737	Catalina	AUS	[2010,2018)	Lynton Mortensen
2017	male	AUS	12.35	2.67814569536424	English	AUS	[2010,2018)	Lynton Mortensen
1993	female	USA	07:38:05:00	5.99890849554302	Manhattan	USA	[1990,2000)	MacDonald Marcella
1994	female	USA	10.33	3.19431279620853	English	USA	[1990,2000)	MacDonald Marcella
1994	female	USA	07:34:52:00	6.04133079290635	Manhattan	USA	[1990,2000)	MacDonald Marcella
1997	female	USA	12.57	2.6023166023166	English	USA	[1990,2000)	MacDonald Marcella
1999	female	USA	07:13:04:00	6.34544334975369	Manhattan	USA	[1990,2000)	MacDonald Marcella
2000	female	USA	09.42	3.47422680412371	English	USA	[2000,2010)	MacDonald Marcella
2000	female	USA	08:20:54:00	5.48612497504492	Manhattan	USA	[2000,2010)	MacDonald Marcella
2009	female	USA	07:48:59:00	5.85948327943424	Manhattan	USA	[2000,2010)	MacDonald Marcella
2013	female	USA	12.09.00	2.71604938271605	Catalina	USA	[2010,2018)	MacDonald Marcella
2012	female	CAN	08:15:17:00	5.54833933438772	Manhattan	Canada	[2010,2018)	Mackwood Genevieve
2007	female	USA	10.02	3.35880398671096	English	USA	[2000,2010)	Macy Michelle
2008	female	USA	10.12.31	3.23256510026938	Catalina	USA	[2000,2010)	Macy Michelle
2008	female	USA	07:55:31:00	5.77897725281273	Manhattan	USA	[2000,2010)	Macy Michelle
2009	female	USA	11.37	2.90100430416069	English	USA	[2000,2010)	Macy Michelle
2012	female	USA	10.35	3.18425196850394	English	USA	[2010,2018)	Macy Michelle
2017	male	AUS	13.02.06	2.53164556962025	Catalina	AUS	[2010,2018)	Maev Kerri Fitzpatrick Australia
1972	male	EGY	10.30	3.20952380952381	English	Africa	[1960,1980)	Magdi Mandour
1976	male	EGY	09.43	3.46826758147513	English	Africa	[1960,1980)	Magdy Mandour
1975	male	SYR	10.32	3.1993670886076	English	Asia	[1960,1980)	Maher Saleh
2002	male	USA	08:26:48:00	5.42225730071034	Manhattan	USA	[2000,2010)	Maier Michael
1969	male	WAL	19.45	1.70632911392405	English	GBR	[1960,1980)	Mair Leonard
1990	male	USA	07:17:25:00	6.28233949323681	Manhattan	USA	[1990,2000)	Makatura Robert
1991	male	USA	07:21:14:00	6.22799728035053	Manhattan	USA	[1990,2000)	Makatura Robert
1996	male	USA	12.11	2.76607387140903	English	USA	[1990,2000)	Makatura Robert
2016	male	AUS	15.36	2.16025641025641	English	AUS	[2010,2018)	Malcolm Cockburn
2012	male	USA	08:08:07:00	5.62980161846553	Manhattan	USA	[2010,2018)	Malinak Andrew
2010	male	USA	8:36.32	3.83324728962313	Catalina	USA	[2010,2018)	Mallory Mead
1987	female	GBR	11.09	3.02242152466368	English	GBR	[1980,1990)	Manda Topp
2015	male	ECU	11.08.53	2.960157476391	Catalina	Central-Sud America	[2010,2018)	Manuel Adum Ecuador
1997	female	USA	10.32.42	3.12944523470839	Catalina	USA	[1990,2000)	Mara Wells
1975	male	SYR	09.59	3.37562604340568	English	Asia	[1960,1980)	Marawan Saleh
1976	male	SYR	09.27	3.56613756613757	English	Asia	[1960,1980)	Marawan Saleh
1978	male	SYR	11.15	2.99555555555556	English	Asia	[1960,1980)	Marawan Saleh
2006	male	USA	09.44.18	3.3886702036625	Catalina	USA	[2000,2010)	Marc Lewis
2007	male	USA	11.06	3.03603603603604	English	USA	[2000,2010)	Marc Lewis
1986	male	GBR	08.35	3.92621359223301	English	GBR	[1980,1990)	Marc Newman
1987	male	GBR	08.55	3.77943925233645	English	GBR	[1980,1990)	Marc Newman
1989	male	GBR	08.47	3.83681214421252	English	GBR	[1980,1990)	Marc Newman
1990	male	GBR	09.23	3.59147424511545	English	GBR	[1990,2000)	Marc Newman
2016	male	GBR	16.09	2.08668730650155	English	GBR	[2010,2018)	Marc Newman
2010	male	BRA	10.06	3.33663366336634	English	Central-Sud America	[2010,2018)	Marcelo Collet
2004	male	BRA	11.21	2.96916299559471	English	Central-Sud America	[2000,2010)	Marcelo Lopes
2016	male	BRA	14.35	2.31085714285714	English	Central-Sud America	[2010,2018)	Marcelo Teixeira
1999	male	AUS	11.59	2.81223922114047	English	AUS	[1990,2000)	Marcus Hinchcliffe
1979	male	GBR	14.37	2.30558722919042	English	GBR	[1960,1980)	Marcus Hooper
2012	male	GBR	12.02	2.8005540166205	English	GBR	[2010,2018)	Marcus Walmsley
1984	female	USA	10.37	3.17425431711146	English	USA	[1980,1990)	Margaret Broenniman
1930	female	RSA	16.17	2.06960081883316	English	Africa	[1875,1960)	Margaret Duncan
1987	female	SCO	14.16	2.36214953271028	English	GBR	[1980,1990)	Margaret Kidd
1961	female	GBR	15.08	2.22687224669604	English	GBR	[1960,1980)	Margaret White
1969	female	GBR	15.53	2.12172088142707	English	GBR	[1960,1980)	Margot Orford
1955	female	CAN	14.36	2.30821917808219	English	Canada	[1875,1960)	Marilyn Bell
2011	female	CAN	16.40	2.022	English	Canada	[2010,2018)	Marilyn Korzekwa
2013	female	CAN	14.24.24	2.29060620083295	Catalina	Canada	[2010,2018)	Marilyn Korzekwa
1994	female	FRA	09.42	3.47422680412371	English	Europe_other	[1990,2000)	Marion Hans
2014	female	GER	14.40	2.29772727272727	English	Europe_other	[2010,2018)	Marisa Schubert
1999	male	GBR	14.24	2.34027777777778	English	GBR	[1990,2000)	Mark Adams
1987	male	GBR	13.34	2.48402948402948	English	GBR	[1980,1990)	Mark King
2016	male	USA	12.27.19	2.64947924797609	Catalina	USA	[2010,2018)	Mark Miller
2003	male	USA	10.11.13	3.23944046028413	Catalina	USA	[2000,2010)	Mark Monticino
1985	male	GBR	11.58	2.81615598885794	English	GBR	[1980,1990)	Mark Newman
2013	male	GBR	13.52	2.43028846153846	English	GBR	[2010,2018)	Mark Padley
2017	male	USA	14.06	2.39007092198582	English	USA	[2010,2018)	Mark Quinn
2008	male	GBR	12.23	2.721399730821	English	GBR	[2000,2010)	Mark Ransom
1999	male	GBR	09.18	3.62365591397849	English	GBR	[1990,2000)	Mark Rickhuss
2010	male	AUS	09.30	3.54736842105263	English	AUS	[2010,2018)	Mark Scanlon
2011	male	GBR	12.48	2.6328125	English	GBR	[2010,2018)	Mark Seal
2015	male	GBR	12.22.33	2.66648710524544	Catalina	GBR	[2010,2018)	Mark Sheridan UK
2014	male	USA	11.52.43	2.77810256530178	Catalina	USA	[2010,2018)	Mark Smitherman
2015	male	AUS	14.24	2.34027777777778	English	AUS	[2010,2018)	Mark Sowerby
2016	male	USA	10.06.00	3.26732673267327	Catalina	USA	[2010,2018)	Mark Spratt
2016	male	AUS	11.59	2.81223922114047	English	AUS	[2010,2018)	Mark Stone
2011	male	RSA	14.10	2.37882352941177	English	Africa	[2010,2018)	Mark Templeton
2008	male	GBR	12.51	2.62256809338521	English	GBR	[2000,2010)	Mark Westaway
1981	male	USA	11.28	2.87790697674419	Catalina	USA	[1980,1990)	Marks Richard
1983	male	USA	08:19:44:00	5.49893276414087	Manhattan	USA	[1980,1990)	Marks Richard
1989	female	AUS	07:52:13:00	5.81936258073624	Manhattan	AUS	[1980,1990)	Maroney Susie
1990	female	AUS	08.29	3.97249508840865	English	AUS	[1990,2000)	Maroney Susie
1990	female	AUS	07:00:27:00	6.53585444166964	Manhattan	AUS	[1990,2000)	Maroney Susie
1991	female	AUS	17.14	1.95551257253385	English	AUS	[1990,2000)	Maroney Susie
1991	female	AUS	08.40	3.88846153846154	English	AUS	[1990,2000)	Maroney Susie
1991	female	AUS	08.30	3.96470588235294	English	AUS	[1990,2000)	Maroney Susie
1994	female	AUS	07:08:10:00	6.41806150253017	Manhattan	AUS	[1990,2000)	Maroney Susie
1999	female	AUS	07:15:59:00	6.3029932336863	Manhattan	AUS	[1990,2000)	Maroney Susie
2006	female	BRA	12.13	2.75852660300136	English	Central-Sud America	[2000,2010)	Marta Mitsui Izo
1997	male	SLO	16.28	2.04655870445344	English	Europe_other	[1990,2000)	Martin Strel
2010	male	AUS	14.06	2.39007092198582	English	AUS	[2010,2018)	Martin Walsh
2013	male	AUS	14.39	2.30034129692833	English	AUS	[2010,2018)	Marty Filipowski
2015	male	AUS	12.56.25	2.55017709563164	Catalina	AUS	[2010,2018)	Marty Filipowski
2016	male	GBR	11.42	2.88034188034188	English	GBR	[2010,2018)	Martyn Webster
2017	male	GBR	10.57.03	3.01346929457423	Catalina	GBR	[2010,2018)	Martyn Webster
1977	female	USA	08.43.16	3.7839215186648	Catalina	USA	[1960,1980)	Mary Beth Colpo
1960	female	NED	12.25	2.71409395973154	English	Europe_other	[1960,1980)	Mary Kok
1979	female	SCO	11.19	2.9779086892489	English	GBR	[1960,1980)	Mary Yeats
1997	male	IND	16.23	2.05696846388606	English	Asia	[1990,2000)	Masadur Baidya
2001	female	GBR	14.00	2.40714285714286	English	GBR	[2000,2010)	Mason Kate
2006	female	GBR	08:49:21:00	5.19127231510343	Manhattan	GBR	[2000,2010)	Mason Kate
2008	female	GBR	08:49:21:00	5.19127231510343	Manhattan	GBR	[2000,2010)	Mason Kate
2006	male	ITA	13.02	2.58567774936061	English	Europe_other	[2000,2010)	Massimo Volotina
2003	male	HUN	13.05	2.57579617834395	English	Europe_other	[2000,2010)	Mate Szekely
1996	male	GRE	08:54:26:00	5.1418948418886	Manhattan	Europe_other	[1990,2000)	Mathas George
1998	male	GRE	14.50	2.27191011235955	English	Europe_other	[1990,2000)	Mathas George
2009	female	GUA	08:31:00:00	5.37769080234834	Manhattan	Central-Sud America	[2000,2010)	Matheu Maria
2014	male	BEL	11.53	2.835904628331	English	Europe_other	[2010,2018)	Mathias Holvoet
1997	female	ARG	12.48	2.6328125	English	Central-Sud America	[1990,2000)	Mato Maria
2000	female	ARG	08:50:35:00	5.17920527721062	Manhattan	Central-Sud America	[2000,2010)	Mato Maria
2017	male	USA	15.33.41	2.12063333392835	Catalina	USA	[2010,2018)	Matthew Adam Schubert
2016	male	GBR	14.48	2.27702702702703	English	GBR	[2010,2018)	Matthew Dams
2016	male	GBR	13.37	2.47490820073439	English	GBR	[2010,2018)	Matthew Duggan
2005	male	AUS	16.41	2.01998001998002	English	AUS	[2000,2010)	Matthew Eckford
1997	male	GBR	12.03	2.79668049792531	English	GBR	[1990,2000)	Matthew Nuttall
2008	male	GBR	14.18	2.35664335664336	English	GBR	[2000,2010)	Matthew O'Rourke
2014	male	GBR	13.47	2.44498186215236	English	GBR	[2010,2018)	Matthew Townsend
1875	male	GBR	21.45	1.54942528735632	English	GBR	[1875,1960)	Matthew Webb
2015	male	GER	13.59.31	2.35849993051557	Catalina	Europe_other	[2010,2018)	Matthias Kassner Germany
1984	female	USA	11.15	2.99555555555556	English	USA	[1980,1990)	Maura Fitzpatrick
2017	female	USA	11.30.53	2.86589631631004	Catalina	USA	[2010,2018)	Maureen Mech Montgomery
1990	female	USA	12.41	2.65703022339028	English	USA	[1990,2000)	Maureen Travers
2016	male	AUT	12.03	2.79668049792531	English	Europe_other	[2010,2018)	Max Beer
2017	male	GBR	14.40	2.29772727272727	English	GBR	[2010,2018)	Max Cumming
2012	male	BRA	12.30	2.696	English	Central-Sud America	[2010,2018)	Max Steinhart
2017	male	FRA	14.12	2.37323943661972	English	Europe_other	[2010,2018)	Maxence Paindavoine
2009	female	USA	08:36:51:00	5.31682306278417	Manhattan	USA	[2000,2010)	McAteer Cara
2010	female	AUS	11.20	2.97352941176471	English	AUS	[2010,2018)	Mccardel Chloe
2010	female	AUS	10.48	3.12037037037037	English	AUS	[2010,2018)	Mccardel Chloe
2010	female	AUS	10.20	3.26129032258065	English	AUS	[2010,2018)	Mccardel Chloe
2010	female	AUS	10.02	3.35880398671096	English	AUS	[2010,2018)	Mccardel Chloe
2010	female	AUS	07:53:54:00	5.7986917071112	Manhattan	AUS	[2010,2018)	Mccardel Chloe
2011	female	AUS	09.03	3.72375690607735	English	AUS	[2010,2018)	Mccardel Chloe
2012	female	AUS	10.02	3.35880398671096	English	AUS	[2010,2018)	Mccardel Chloe
2012	female	AUS	09.55	3.39831932773109	English	AUS	[2010,2018)	Mccardel Chloe
2012	female	AUS	09.21	3.60427807486631	English	AUS	[2010,2018)	Mccardel Chloe
2012	female	AUS	09.01	3.73752310536044	English	AUS	[2010,2018)	Mccardel Chloe
2014	female	AUS	09.12	3.66304347826087	English	AUS	[2010,2018)	Mccardel Chloe
2015	female	AUS	12.02	2.8005540166205	English	AUS	[2010,2018)	Mccardel Chloe
2015	female	AUS	11.02	3.05438066465257	English	AUS	[2010,2018)	Mccardel Chloe
2015	female	AUS	10.22	3.2508038585209	English	AUS	[2010,2018)	Mccardel Chloe
2015	female	AUS	10.07	3.33113673805601	English	AUS	[2010,2018)	Mccardel Chloe
2015	female	AUS	10.01	3.36439267886855	English	AUS	[2010,2018)	Mccardel Chloe
2015	female	AUS	09.56	3.39261744966443	English	AUS	[2010,2018)	Mccardel Chloe
2015	female	AUS	09.55	3.39831932773109	English	AUS	[2010,2018)	Mccardel Chloe
2015	female	AUS	09.48	3.43877551020408	English	AUS	[2010,2018)	Mccardel Chloe
2015	female	AUS	08.52	3.80075187969925	English	AUS	[2010,2018)	Mccardel Chloe
2016	female	AUS	10.45	3.13488372093023	English	AUS	[2010,2018)	Mccardel Chloe
2016	female	AUS	10.29	3.21462639109698	English	AUS	[2010,2018)	Mccardel Chloe
2016	female	AUS	10.21	3.256038647343	English	AUS	[2010,2018)	Mccardel Chloe
2016	female	AUS	10.19	3.26655896607431	English	AUS	[2010,2018)	Mccardel Chloe
2016	female	AUS	10.00	3.37	English	AUS	[2010,2018)	Mccardel Chloe
2016	female	AUS	09.48	3.43877551020408	English	AUS	[2010,2018)	Mccardel Chloe
2016	female	AUS	08.51	3.80790960451977	English	AUS	[2010,2018)	Mccardel Chloe
2017	female	AUS	10.34	3.18927444794953	English	AUS	[2010,2018)	Mccardel Chloe
2017	female	AUS	10.32	3.1993670886076	English	AUS	[2010,2018)	Mccardel Chloe
2017	female	AUS	10.17	3.27714748784441	English	AUS	[2010,2018)	Mccardel Chloe
2017	female	AUS	10.01	3.36439267886855	English	AUS	[2010,2018)	Mccardel Chloe
2017	female	AUS	09.58	3.38127090301003	English	AUS	[2010,2018)	Mccardel Chloe
1999	male	USA	08:45:56:00	5.22499683103055	Manhattan	USA	[1990,2000)	Mccluskey Orin
2001	male	USA	09:36:16:00	4.7686256362795	Manhattan	USA	[2000,2010)	Mccluskey Orin
2005	female	SCO	15.12	2.2171052631579	English	GBR	[2000,2010)	McCormick Jane
2009	female	GBR	08:24:40:00	5.44517833553501	Manhattan	GBR	[2000,2010)	McCormick Jane
2004	male	USA	08:20:03:00	5.4954504549545	Manhattan	USA	[2000,2010)	Mccory Loren
1989	male	USA	09:00:39:00	5.08277073892537	Manhattan	USA	[1980,1990)	Mcculloch Gregg
1991	male	USA	08:32:29:00	5.36212559758041	Manhattan	USA	[1990,2000)	Mcculloch Gregg
1986	male	USA	07:52:52:00	5.8113633159453	Manhattan	USA	[1980,1990)	Mcelwee Richard
1965	female	AUS	11.12	3.00892857142857	English	AUS	[1960,1980)	McGill Linda
1967	female	AUS	13.02	2.58567774936061	English	AUS	[1960,1980)	McGill Linda
1967	female	AUS	09.59	3.37562604340568	English	AUS	[1960,1980)	McGill Linda
1983	female	AUS	09:10:55:00	4.98805021933142	Manhattan	AUS	[1980,1990)	McGill Linda
1984	female	AUS	08:23:10:00	5.46141106326598	Manhattan	AUS	[1980,1990)	McGill Linda
1986	female	AUS	08:48:16:00	5.20191822311964	Manhattan	AUS	[1980,1990)	McGill Linda
1985	male	USA	11.14	3	English	USA	[1980,1990)	McMahon Martin
1989	male	USA	08:36:08:00	5.32420563161974	Manhattan	USA	[1980,1990)	McMahon Martin
1984	male	USA	08:40:52:00	5.27582234736977	Manhattan	USA	[1980,1990)	McMurray Kevin
1985	male	USA	08:38:00:00	5.3050193050193	Manhattan	USA	[1980,1990)	McMurray Kevin
1987	male	USA	08:51:19:00	5.17205683992597	Manhattan	USA	[1980,1990)	McMurray Kevin
1996	male	USA	07:35:09:00	6.03757003185763	Manhattan	USA	[1990,2000)	McNulty Robert
2011	male	USA	11.24.17	2.89353825169886	Catalina	USA	[2010,2018)	McVetta Brad
2011	male	USA	09:07:03:00	5.02330682752948	Manhattan	USA	[2010,2018)	McVetta Brad
2004	female	USA	07:44:06:00	5.92113768584357	Manhattan	USA	[2000,2010)	Mead Mallory
2008	female	USA	10.34	3.18927444794953	English	USA	[2000,2010)	Mead Mallory
2004	female	GBR	12.54	2.61240310077519	English	GBR	[2000,2010)	Mearman Katherine
2006	female	GBR	08:07:34:00	5.63615232105011	Manhattan	GBR	[2000,2010)	Mearman Katherine
2008	female	GBR	08:07:34:00	5.63615232105011	Manhattan	GBR	[2000,2010)	Mearman Katherine
1978	female	NZL	13.09	2.56273764258555	English	NZL	[1960,1980)	Meda Mckenzie
2012	male	IRL	08:39:02:00	5.29445764562327	Manhattan	Europe_other	[2010,2018)	Meenan George
2011	male	USA	08:24:02:00	5.45202036902321	Manhattan	USA	[2010,2018)	Meerman Hendrik
2012	male	USA	12.48.30	2.57644762524398	Catalina	USA	[2010,2018)	Meerman Hendrik
2016	female	AUS	12.01	2.80443828016644	English	AUS	[2010,2018)	Megan Stephens
2009	female	GBR	17.20	1.94423076923077	English	GBR	[2000,2010)	Megan Turner
2014	female	CAN	14.39	2.30034129692833	English	Canada	[2010,2018)	Meghan Chisholm
2006	male	USA	09:01:22:00	5.07604211563327	Manhattan	USA	[2000,2010)	Meier James
2008	male	USA	09:01:22:00	5.07604211563327	Manhattan	USA	[2000,2010)	Meier James
1978	female	GBR	11.10	3.01791044776119	English	GBR	[1960,1980)	Melanie Smith
2016	female	USA	12.18.12	2.68219994581414	Catalina	USA	[2010,2018)	Melissa Jean Kegler
2016	female	USA	12.41.11	2.6012130235817	Catalina	USA	[2010,2018)	Melissa Yasmin Berkay
1997	male	USA	07:35:36:00	6.03160667251975	Manhattan	USA	[1990,2000)	Mellon Jim
1927	female	GBR	15.15	2.20983606557377	English	GBR	[1875,1960)	Mercedes Gleitze
1967	male	GBR	18.34	1.81508078994614	English	GBR	[1960,1980)	Mervyn Sharp
1968	male	GBR	17.52	1.88619402985075	English	GBR	[1960,1980)	Mervyn Sharp
1969	male	GBR	19.41	1.7121083827265	English	GBR	[1960,1980)	Mervyn Sharp
1969	male	GBR	14.29	2.32681242807825	English	GBR	[1960,1980)	Mervyn Sharp
1970	male	GBR	15.14	2.21225382932166	English	GBR	[1960,1980)	Mervyn Sharp
1973	male	GBR	15.17	2.20501635768811	English	GBR	[1960,1980)	Mervyn Sharp
1974	male	GBR	13.42	2.45985401459854	English	GBR	[1960,1980)	Mervyn Sharp
1989	male	USA	07:58:36:00	5.74174676138738	Manhattan	USA	[1980,1990)	Meyer Michael
2016	male	GBR	10.43	3.14463452566096	English	GBR	[2010,2018)	Mhairi Murdoch
2012	male	AUS	11.07	3.03148425787106	English	AUS	[2010,2018)	Michael Brennan
1987	male	USA	20.07	1.67522783761392	English	USA	[1980,1990)	Michael Brisson
1988	male	USA	13.32	2.49014778325123	English	USA	[1980,1990)	Michael Brisson
1994	male	GBR	16.40	2.022	English	GBR	[1990,2000)	Michael Cooke
2014	male	GBR	15.54	2.11949685534591	English	GBR	[2010,2018)	Michael Cullen
2008	male	USA	11.06.43	2.969777266705	Catalina	USA	[2000,2010)	Michael Fero
2015	male	USA	14.12.14	2.3233073884304	Catalina	USA	[2010,2018)	Michael Goble
2014	male	AUS	11.49	2.85190409026798	English	AUS	[2010,2018)	Michael Hanisch
2016	male	AUS	10.12.47	3.23115837571736	Catalina	AUS	[2010,2018)	Michael Hanisch
1960	male	GBR	13.31	2.49321824907522	English	GBR	[1960,1980)	Michael Jennings
1966	male	GBR	13.02	2.58567774936061	English	GBR	[1960,1980)	Michael Jennings
2016	male	USA	11.23.31	2.89678378971495	Catalina	USA	[2010,2018)	Michael Johmann
1992	male	IRL	14.23	2.34298957126304	English	Europe_other	[1990,2000)	Michael Kelly
1987	male	USA	10.06	3.33663366336634	English	USA	[1980,1990)	Michael McGee
1970	male	USA	11.45	2.86808510638298	English	USA	[1960,1980)	Michael Paesler
2017	male	AUS	15.25	2.18594594594595	English	AUS	[2010,2018)	Michael Powell
1969	male	GBR	12.10	2.76986301369863	English	GBR	[1960,1980)	Michael Read
1970	male	GBR	12.18	2.73983739837398	English	GBR	[1960,1980)	Michael Read
1971	male	GBR	12.25	2.71409395973154	English	GBR	[1960,1980)	Michael Read
1973	male	GBR	12.08	2.77747252747253	English	GBR	[1960,1980)	Michael Read
1975	male	GBR	12.45	2.64313725490196	English	GBR	[1960,1980)	Michael Read
1976	male	GBR	17.56	1.87918215613383	English	GBR	[1960,1980)	Michael Read
1976	male	GBR	12.36	2.67460317460317	English	GBR	[1960,1980)	Michael Read
1977	male	GBR	14.35	2.31085714285714	English	GBR	[1960,1980)	Michael Read
1977	male	GBR	14.00	2.40714285714286	English	GBR	[1960,1980)	Michael Read
1977	male	GBR	12.25	2.71409395973154	English	GBR	[1960,1980)	Michael Read
1978	male	GBR	13.38	2.4718826405868	English	GBR	[1960,1980)	Michael Read
1979	male	GBR	20.06	1.67661691542289	English	GBR	[1960,1980)	Michael Read
1979	male	GBR	17.55	1.88093023255814	English	GBR	[1960,1980)	Michael Read
1979	male	GBR	17.06	1.97076023391813	English	GBR	[1960,1980)	Michael Read
1979	male	GBR	15.05	2.23425414364641	English	GBR	[1960,1980)	Michael Read
1979	male	GBR	14.36	2.30821917808219	English	GBR	[1960,1980)	Michael Read
1979	male	GBR	14.10	2.37882352941177	English	GBR	[1960,1980)	Michael Read
1980	male	GBR	15.22	2.19305856832972	English	GBR	[1980,1990)	Michael Read
1980	male	GBR	14.52	2.26681614349776	English	GBR	[1980,1990)	Michael Read
1980	male	GBR	14.26	2.33487297921478	English	GBR	[1980,1990)	Michael Read
1981	male	GBR	16.48	2.00595238095238	English	GBR	[1980,1990)	Michael Read
1981	male	GBR	15.45	2.13968253968254	English	GBR	[1980,1990)	Michael Read
1981	male	GBR	15.32	2.16952789699571	English	GBR	[1980,1990)	Michael Read
1982	male	GBR	15.05	2.23425414364641	English	GBR	[1980,1990)	Michael Read
1982	male	GBR	12.57	2.6023166023166	English	GBR	[1980,1990)	Michael Read
1983	male	GBR	18.21	1.83651226158038	English	GBR	[1980,1990)	Michael Read
1983	male	GBR	15.28	2.17887931034483	English	GBR	[1980,1990)	Michael Read
1983	male	GBR	14.53	2.26427771556551	English	GBR	[1980,1990)	Michael Read
1983	male	GBR	14.31	2.32146957520092	English	GBR	[1980,1990)	Michael Read
1984	male	GBR	14.05	2.39289940828402	English	GBR	[1980,1990)	Michael Read
1984	male	GBR	13.24	2.51492537313433	English	GBR	[1980,1990)	Michael Read
2002	male	GBR	14.53	2.26427771556551	English	GBR	[2000,2010)	Michael Read
2004	male	GBR	15.29	2.17653390742734	English	GBR	[2000,2010)	Michael Read
1998	male	USA	14.10.58	2.32676563907713	Catalina	USA	[1990,2000)	Michael Stanton
2014	male	AUS	11.22	2.96480938416422	English	AUS	[2010,2018)	Michael Teys
2017	male	AUS	11.18.20	2.91891891891892	Catalina	AUS	[2010,2018)	Michael Teys
2014	male	GBR	11.53.47	2.77395101221192	Catalina	GBR	[2010,2018)	Michael Ventre United Kingdom
1989	male	USA	11.43	2.87624466571835	English	USA	[1980,1990)	Michael Wood
1997	female	GBR	11.33	2.91774891774892	English	GBR	[1990,2000)	Michaela Yates
2007	female	RSA	13.08.35	2.51083166015006	Catalina	Africa	[2000,2010)	Michele Santilhano South Africa
2013	female	USA	14.20.44	2.30036403067152	Catalina	USA	[2010,2018)	Michella Thomas
2017	female	USA	12.37.06	2.61524237220975	Catalina	USA	[2010,2018)	Michella Thomas
2010	female	GBR	17.17	1.94985535197686	English	GBR	[2010,2018)	Michelle Lefton
1959	male	MEX	14.44	2.28733031674208	English	Central-Sud America	[1875,1960)	Miguel Gonzalez Lopez
2014	male	MEX	13.05.24	2.52100840336134	Catalina	Central-Sud America	[2010,2018)	Miguel Guillermo Campero Garcia Mexico
1958	male	IND	14.45	2.28474576271186	English	Asia	[1875,1960)	Mihir Sen
2016	male	AUS	12.20	2.73243243243243	English	AUS	[2010,2018)	Mike Gregory
2001	male	BEL	12.33	2.68525896414343	English	Europe_other	[2000,2010)	Mike Sarrazijn
1986	male	USA	11.13.23	2.94037571467465	Catalina	USA	[1980,1990)	Mike Suttle
2010	male	USA	12.35.21	2.62130138346462	Catalina	USA	[2010,2018)	Mike Vovk
2014	male	GBR	15.20	2.19782608695652	English	GBR	[2010,2018)	Miles Tollan
2010	male	USA	12.04	2.79281767955801	English	USA	[2010,2018)	Miller Darren
2011	male	USA	09.15.33	3.5640356403564	Catalina	USA	[2010,2018)	Miller Darren
2012	male	USA	08:03:30:00	5.68355739400207	Manhattan	USA	[2010,2018)	Miller Darren
1985	female	USA	08:09:12:00	5.61733442354865	Manhattan	USA	[1980,1990)	Miller Judith
2003	male	USA	10.20.13	3.19243275199527	Catalina	USA	[2000,2010)	Miller Michael
2004	male	USA	08:03:09:00	5.68767463520646	Manhattan	USA	[2000,2010)	Miller Michael
2011	male	USA	12.44.46	2.58902497493789	Catalina	USA	[2010,2018)	Miller Michael
2014	male	USA	15.15	2.20983606557377	English	USA	[2010,2018)	Miller Michael
1985	female	GBR	15.03	2.23920265780731	English	GBR	[1980,1990)	Minty-Gravett Sally
1992	female	GBR	12.08	2.77747252747253	English	GBR	[1990,2000)	Minty-Gravett Sally
1999	female	GBR	07:19:56:00	6.24640096984392	Manhattan	GBR	[1990,2000)	Minty-Gravett Sally
2006	female	GBR	09.51.23	3.34808218019897	Catalina	GBR	[2000,2010)	Minty-Gravett Sally
2010	male	ESP	11.54	2.83193277310924	English	Europe_other	[2010,2018)	Miquel Suater Comalat
2010	male	AUS	11.03	3.04977375565611	English	AUS	[2010,2018)	Moar Guy
2011	male	AUS	08:11:43:00	5.58858421177507	Manhattan	AUS	[2010,2018)	Moar Guy
2006	female	USA	14.19	2.35389988358556	English	USA	[2000,2010)	Moffett Erica
2008	female	USA	11.47.21	2.79918003817064	Catalina	USA	[2000,2010)	Moffett Erica
2008	female	USA	08:36:00:00	5.32558139534884	Manhattan	USA	[2000,2010)	Moffett Erica
1984	male	EGY	09.23.06	3.51624933404369	Catalina	Africa	[1980,1990)	Mohamed Ibrahim Elwakeel Egypt
2011	male	IRL	08:30:36:00	5.38190364277321	Manhattan	Europe_other	[2010,2018)	Molnar Gabor
2012	male	HUN	09.00.48	3.6612426035503	Catalina	Europe_other	[2010,2018)	Molnar Gabor
2010	female	USA	09:09:33:00	5.0004549176599	Manhattan	USA	[2010,2018)	Monahan Jaimie
2012	female	USA	09.51.14	3.34893161188476	Catalina	USA	[2010,2018)	Monica Bender
2015	female	USA	13.41	2.46285018270402	English	USA	[2010,2018)	Monica Bender
1982	female	NED	08.44	3.8587786259542	English	Europe_other	[1980,1990)	Monique Wildschut
1984	female	NED	08.19	4.05210420841683	English	Europe_other	[1980,1990)	Monique Wildschut
1974	male	EGY	10.49	3.115562403698	English	Africa	[1960,1980)	Monir Amin Gad
1975	male	EGY	09.40	3.48620689655172	English	Africa	[1960,1980)	Monir Amin Gad
1958	female	ESP	14.14	2.36768149882904	English	Europe_other	[1875,1960)	Montserrat Tresserras
1961	female	ESP	16.25	2.05279187817259	English	Europe_other	[1960,1980)	Montserrat Tresserras
2011	female	GBR	08:20:38:00	5.4890472068713	Manhattan	GBR	[2010,2018)	Moore Victoria
2015	female	GBR	13.42.01	2.40871028567953	Catalina	GBR	[2010,2018)	Moore Victoria
1926	female	USA	14:21:00:00	3.19163763066202	Manhattan	USA	[1875,1960)	Moore(schoemell) Charlotte
2010	male	SCO	18.31	1.81998199819982	English	GBR	[2010,2018)	Morag Hughes
1998	female	MEX	08:56:09:00	5.1254313158631	Manhattan	Central-Sud America	[1990,2000)	Moreno Fausta
2009	female	ESP	16.04	2.09751037344398	English	Europe_other	[2000,2010)	Moreno Pasagali Selina
2011	female	ESP	08:42:09:00	5.26285550129273	Manhattan	Europe_other	[2010,2018)	Moreno Pasagali Selina
2012	female	ESP	11.11.53	2.94694019298985	Catalina	Europe_other	[2010,2018)	Moreno Pasagali Selina
2010	male	USA	10:49.31	3.04842062046137	Catalina	USA	[2010,2018)	Morgan Filler
1989	male	USA	08:58:29:00	5.10322201244235	Manhattan	USA	[1980,1990)	Morgan Kevin
1984	male	USA	08:06:06:00	5.65315778646369	Manhattan	USA	[1980,1990)	Morgan Todd
2011	male	USA	08.55.59	3.6941447184303	Catalina	USA	[2010,2018)	Morrison Evan
2011	male	USA	07:34:37:00	6.04465300436265	Manhattan	USA	[2010,2018)	Morrison Evan
1995	male	GBR	13.30	2.4962962962963	English	GBR	[1990,2000)	Morven Panton
1990	male	EGY	13.29	2.49938195302843	English	Africa	[1990,2000)	Mosad Saad
1994	male	EGY	14.55	2.25921787709497	English	Africa	[1990,2000)	Mostafa Ibrahim Khalil
2012	male	JOR	13.08	2.56598984771574	English	Asia	[2010,2018)	Muna Al Sharari
1984	male	USA	07:51:57:00	5.82265070452378	Manhattan	USA	[1980,1990)	Munatones Steven
1954	male	TUR	16.50	2.0019801980198	English	Asia	[1875,1960)	Murat Guler
1968	male	GBR	15.15	2.20983606557377	English	GBR	[1960,1980)	Murphy Kevin
1970	male	GBR	17.20.00	1.94423076923077	English	GBR	[1960,1980)	Murphy Kevin
1970	male	GBR	16.50.00	2.0019801980198	English	GBR	[1960,1980)	Murphy Kevin
1975	male	GBR	17.43.00	1.90216368767639	English	GBR	[1960,1980)	Murphy Kevin
1975	male	GBR	16.30.00	2.04242424242424	English	GBR	[1960,1980)	Murphy Kevin
1976	male	GBR	15.32	2.16952789699571	English	GBR	[1960,1980)	Murphy Kevin
1976	male	GBR	15.00	2.24666666666667	English	GBR	[1960,1980)	Murphy Kevin
1977	male	GBR	14.14	2.36768149882904	English	GBR	[1960,1980)	Murphy Kevin
1977	male	GBR	14.05	2.39289940828402	English	GBR	[1960,1980)	Murphy Kevin
1979	male	GBR	22.42	1.48458149779736	English	GBR	[1960,1980)	Murphy Kevin
1980	male	GBR	17.28	1.9293893129771	English	GBR	[1980,1990)	Murphy Kevin
1982	male	GBR	21.22	1.57722308892356	English	GBR	[1980,1990)	Murphy Kevin
1982	male	GBR	15.12	2.2171052631579	English	GBR	[1980,1990)	Murphy Kevin
1983	male	GBR	16.29	2.04448938321537	English	GBR	[1980,1990)	Murphy Kevin
1983	male	GBR	15.25	2.18594594594595	English	GBR	[1980,1990)	Murphy Kevin
1984	male	GBR	14.58	2.25167037861915	English	GBR	[1980,1990)	Murphy Kevin
1987	male	GBR	16.10.00	2.08453608247423	English	GBR	[1980,1990)	Murphy Kevin
1987	male	GBR	15.32.00	2.16952789699571	English	GBR	[1980,1990)	Murphy Kevin
1990	male	GBR	13.16	2.54020100502513	English	GBR	[1990,2000)	Murphy Kevin
1991	male	GBR	17.06	1.97076023391813	English	GBR	[1990,2000)	Murphy Kevin
1991	male	GBR	15.26	2.18358531317495	English	GBR	[1990,2000)	Murphy Kevin
1991	male	GBR	13.58	2.41288782816229	English	GBR	[1990,2000)	Murphy Kevin
1992	male	GBR	15.05	2.23425414364641	English	GBR	[1990,2000)	Murphy Kevin
1993	male	GBR	14.37	2.30558722919042	English	GBR	[1990,2000)	Murphy Kevin
1994	male	GBR	15.00	2.24666666666667	English	GBR	[1990,2000)	Murphy Kevin
1995	male	GBR	18.27	1.82655826558266	English	GBR	[1990,2000)	Murphy Kevin
1995	male	GBR	15.38	2.15565031982942	English	GBR	[1990,2000)	Murphy Kevin
1996	male	GBR	15.30	2.1741935483871	English	GBR	[1990,2000)	Murphy Kevin
1997	male	GBR	15.45	2.13968253968254	English	GBR	[1990,2000)	Murphy Kevin
1999	male	GBR	13.53	2.42737094837935	English	GBR	[1990,2000)	Murphy Kevin
2000	male	GBR	15.10	2.22197802197802	English	GBR	[2000,2010)	Murphy Kevin
2000	male	GBR	14.29	2.32681242807825	English	GBR	[2000,2010)	Murphy Kevin
2001	male	GBR	09:02:06:00	5.06917542888766	Manhattan	GBR	[2000,2010)	Murphy Kevin
2003	male	GBR	15.23.12	2.14471403812825	Catalina	GBR	[2000,2010)	Murphy Kevin
1992	male	EGY	16.40	2.022	English	Africa	[1990,2000)	Mustapha Khalil
2002	female	USA	08:21:08:00	5.48357057336703	Manhattan	USA	[2000,2010)	Mustillo Maddalena
1959	female	USA	15.35	2.16256684491979	English	USA	[1875,1960)	Myra Thompson
1927	female	USA	20.42	1.59420289855072	Catalina	USA	[1875,1960)	Myrtle Huddleston
1990	male	USA	07:04:53:00	6.46765778841251	Manhattan	USA	[1990,2000)	Nance Matthew
2014	male	EGY	18.48	1.79255319148936	English	Africa	[2010,2018)	Nasef Ahmed
1976	male	EGY	09.45	3.45641025641026	English	Africa	[1960,1980)	Nasser El Shazley
1977	male	EGY	08.45	3.85142857142857	English	Africa	[1960,1980)	Nasser El Shazley
2007	female	RUS	08.11	4.11812627291242	English	Europe_other	[2000,2010)	Natalia Pankina
2010	female	USA	13.50.35	2.38386676030902	Catalina	USA	[2010,2018)	Natalie Merrow
2016	female	USA	10.15.20	3.21776814734561	Catalina	USA	[2010,2018)	Natalie Radtke
1987	female	CAN	09.56	3.39261744966443	English	Canada	[1980,1990)	Nathalie Patenaude
2017	female	GER	09.09.35	3.6027293404094	Catalina	Europe_other	[2010,2018)	Nathalie Pohl Germany
2013	male	USA	13.02.37	2.52997423174394	Catalina	USA	[2010,2018)	Nathan Muldoon
2014	male	USA	15.12	2.2171052631579	English	USA	[2010,2018)	Nathan Muldoon
2016	male	GBR	09.13	3.65641952983725	English	GBR	[2010,2018)	Nathan Payas
2017	male	GBR	09.34.51	3.44437679394625	Catalina	GBR	[2010,2018)	Nathan Payas
2013	male	USA	09.33.45	3.45098039215686	Catalina	USA	[2010,2018)	Nathaniel Dean
1988	male	IND	15.14	2.21225382932166	English	Asia	[1980,1990)	Nayana Mallapurka
1976	male	EGY	10.39	3.16431924882629	English	Africa	[1960,1980)	Nazia Faidalla
1978	male	EGY	12.16	2.74728260869565	English	Africa	[1960,1980)	Nazla Faidalla
2017	male	AUS	09.45	3.45641025641026	English	AUS	[2010,2018)	Ned Wieland
2011	male	USA	13.10.23	2.50511355249562	Catalina	USA	[2010,2018)	Needham Bob
2012	male	USA	08:50:06:00	5.18392756083758	Manhattan	USA	[2010,2018)	Needham Bob
2008	female	CAN	07:53:25:00	5.80461186410843	Manhattan	Canada	[2000,2010)	Neidrauer Lisa
2001	female	USA	08:07:29:00	5.63711579883073	Manhattan	USA	[2000,2010)	Neill Tina
2003	female	USA	11.21	2.96916299559471	English	USA	[2000,2010)	Neill Tina
2005	female	USA	13.22	2.5211970074813	English	USA	[2000,2010)	Neill Tina
2007	female	USA	09.26.45	3.49360388178209	Catalina	USA	[2000,2010)	Neill Tina
2008	female	USA	11.20	2.91176470588235	Catalina	USA	[2000,2010)	Neill Tina
2008	female	USA	10.40.12	3.09278350515464	Catalina	USA	[2000,2010)	Neill Tina
2008	female	USA	10.37.42	3.10490826407402	Catalina	USA	[2000,2010)	Neill Tina
2012	female	USA	08:37:05:00	5.31442385173247	Manhattan	USA	[2010,2018)	Neill Tina
2014	female	USA	13.27.48	2.45110175786086	Catalina	USA	[2010,2018)	Neill Tina
2014	female	USA	10.33.43	3.12442469031902	Catalina	USA	[2010,2018)	Neill Tina
1993	male	TUN	16.35	2.0321608040201	English	Africa	[1990,2000)	Nejib Belhedi
2004	male	USA	10.35.16	3.11680134326792	Catalina	USA	[2000,2010)	Nelson Forrest
2007	male	USA	09:41:37:00	4.72476144081153	Manhattan	USA	[2000,2010)	Nelson Forrest
2009	male	USA	09.21.02	3.52920206761333	Catalina	USA	[2000,2010)	Nelson Forrest
2010	male	USA	13.50	2.3855421686747	Catalina	USA	[2010,2018)	Nelson Forrest
2010	male	USA	09.11.41	3.58901543760007	Catalina	USA	[2010,2018)	Nelson Forrest
2013	male	USA	24.39.12	1.33856138453218	Catalina	USA	[2010,2018)	Nelson Forrest
2016	female	SRB	10.57.24	3.01186492242166	Catalina	Europe_other	[2010,2018)	Nemanja Spasojevic Serbia
2011	male	MEX	09:06:06:00	5.03204541292803	Manhattan	Central-Sud America	[2010,2018)	Neri Jesus
2015	male	MEX	11.55.27	2.76748899294151	Catalina	Central-Sud America	[2010,2018)	Neri Jesus
2016	male	MEX	11.50.55	2.78513656077834	Catalina	Central-Sud America	[2010,2018)	Neri Jesus
2017	male	MEX	14.40.43	2.24816910470639	Catalina	Central-Sud America	[2010,2018)	Neri Jesus
1979	male	TUR	15.47	2.13516367476241	English	Asia	[1960,1980)	Nesrin Olgun
2004	male	USA	08:36:43:00	5.3181950133858	Manhattan	USA	[2000,2010)	Newbern William
2005	male	USA	12.48.36	2.57611241217799	Catalina	USA	[2000,2010)	Newbern William
2009	male	AUS	14.26	2.33487297921478	English	AUS	[2000,2010)	Newton Michael
2011	male	AUS	09:23:04:00	4.8804167653327	Manhattan	AUS	[2010,2018)	Newton Michael
2015	male	IRL	13.30	2.4962962962963	English	Europe_other	[2010,2018)	Niall Rafferty
2017	female	GBR	13.13	2.54981084489281	English	GBR	[2010,2018)	Nichola Murch
1993	male	GBR	14.12	2.37323943661972	English	GBR	[1990,2000)	Nicholas Adams
1994	male	GBR	10.51	3.10599078341014	English	GBR	[1990,2000)	Nicholas Adams
1995	male	GBR	13.12.00	2.5530303030303	English	GBR	[1990,2000)	Nicholas Adams
1995	male	GBR	12.44.00	2.64659685863874	English	GBR	[1990,2000)	Nicholas Adams
2011	male	USA	10.46.40	3.06185567010309	Catalina	USA	[2010,2018)	Nicholas Kent
2012	male	USA	08:08:18:00	5.62768789678476	Manhattan	USA	[2010,2018)	Nicholas Kent
2013	male	USA	11.22	2.96480938416422	English	USA	[2010,2018)	Nicholas Kent
1987	male	USA	08:32:42:00	5.35985956699824	Manhattan	USA	[1980,1990)	Nichols Paul
1988	male	USA	08:39:00:00	5.29479768786127	Manhattan	USA	[1980,1990)	Nichols Paul
2016	male	GBR	11.40	2.88857142857143	English	GBR	[2010,2018)	Nick Murch
2013	male	AUS	11.36	2.9051724137931	English	AUS	[2010,2018)	Nick Owen
2015	male	GBR	12.39	2.66403162055336	English	GBR	[2010,2018)	Nick White
2014	male	GBR	13.51	2.43321299638989	English	GBR	[2010,2018)	Nick Young
1998	male	GBR	11.44	2.87215909090909	English	GBR	[1990,2000)	Nickolas Byer
1989	female	MLT	12.40	2.66052631578947	English	Europe_other	[1980,1990)	Nicky Farrugia
2013	female	GBR	09.25	3.5787610619469	English	GBR	[2010,2018)	Nicola Fraser
2013	male	FRA	11.22	2.96480938416422	English	Europe_other	[2010,2018)	Nicolas Belouin
1959	male	JUG	12.06	2.78512396694215	English	Europe_other	[1875,1960)	Niko Nestor
2016	female	CZE	16.03	2.09968847352025	English	Europe_other	[2010,2018)	Nikola Hajkova
2016	male	GBR	10.55	3.08702290076336	English	GBR	[2010,2018)	Nils Young
1961	male	IND	19.00	1.77368421052632	English	Asia	[1960,1980)	Nitindra Narayan Roy
2015	male	USA	09.49.50	3.35688047471037	Catalina	USA	[2010,2018)	Noah Garrett
1995	female	USA	13.57.09	2.36516753270023	Catalina	USA	[1990,2000)	Noel Wells
1967	male	GBR	12.05	2.78896551724138	English	GBR	[1960,1980)	Norman Trusty
1971	male	GBR	13.41	2.46285018270402	English	GBR	[1960,1980)	Norman Trusty
1971	male	GBR	12.24	2.71774193548387	English	GBR	[1960,1980)	Norman Trusty
2011	female	GBR	09:28:37:00	4.8327813113697	Manhattan	GBR	[2010,2018)	Not Available Not Available
2008	female	IRL	12.55	2.60903225806452	English	Europe_other	[2000,2010)	Nuala Muir-Cochrane
2012	female	USA	07:30:26:00	6.10079183008954	Manhattan	USA	[2010,2018)	Nunn Abigail
2008	male	POR	11.36	2.9051724137931	English	Europe_other	[2000,2010)	Nuno Vicente
1996	male	USA	07:38:00:00	6	Manhattan	USA	[1990,2000)	Nutt Randy
1975	female	USA	07:57:00:00	5.76100628930818	Manhattan	USA	[1960,1980)	Nyad Diana
2011	male	USA	08:20:30:00	5.49050949050949	Manhattan	USA	[2010,2018)	O'Connor Greg
1990	male	USA	07:36:45:00	6.01642036124795	Manhattan	USA	[1990,2000)	O'Grady Matthew
1983	male	USA	08:50:50:00	5.1767660910518	Manhattan	USA	[1980,1990)	O'malley James
2008	male	IRL	07:55:47:00	5.77573825620906	Manhattan	Europe_other	[2000,2010)	O'Neill Colm
2001	female	USA	08:05:39:00	5.65839596417173	Manhattan	USA	[2000,2010)	Oerman Voni
1986	male	JPN	10.22	3.2508038585209	English	Asia	[1980,1990)	Ogawa Toshio
1993	male	JPN	13.34	2.48402948402948	English	Asia	[1990,2000)	Ogawa Toshio
1998	male	JPN	08:28:16:00	5.40661070304302	Manhattan	Asia	[1990,2000)	Ogawa Toshio
2009	male	USA	11.35	2.90935251798561	English	USA	[2000,2010)	Ogren Lance
2009	male	USA	07:59:44:00	5.72818232351306	Manhattan	USA	[2000,2010)	Ogren Lance
2010	male	USA	08:16:17:00	5.53715955267488	Manhattan	USA	[2010,2018)	Ogren Lance
2013	male	USA	10.16.25	3.2121130187914	Catalina	USA	[2010,2018)	Ogren Lance
1982	male	KOR	09.35	3.51652173913043	English	Asia	[1980,1990)	Oh Ryun Cho
2015	male	AUS	13.03	2.5823754789272	English	AUS	[2010,2018)	Oliver Mills
2005	male	GBR	11.43	2.87624466571835	English	GBR	[2000,2010)	Olly White
1999	male	MEX	12.40.17	2.60429225946467	Catalina	Central-Sud America	[1990,2000)	Olmos-Lau Nick
1999	male	MEX	07:38:05:00	5.99890849554302	Manhattan	Central-Sud America	[1990,2000)	Olmos-Lau Nick
2000	male	MEX	09:40:14:00	4.73602573677256	Manhattan	Central-Sud America	[2000,2010)	Olmos-Lau Nick
2001	male	MEX	08:58:07:00	5.10669929073621	Manhattan	Central-Sud America	[2000,2010)	Olmos-Lau Nick
1975	male	EGY	10.42	3.14953271028037	English	Africa	[1960,1980)	Omnia Tantawi
2004	female	USA	07:29:56:00	6.1075714920729	Manhattan	USA	[2000,2010)	Opdycke Rendy
2006	female	USA	07:27:26:00	6.14169708708932	Manhattan	USA	[2000,2010)	Opdycke Rendy
2007	female	USA	08:46:00:00	5.22433460076046	Manhattan	USA	[2000,2010)	Opdycke Rendy
2008	female	USA	08.28.21	3.89495426379463	Catalina	USA	[2000,2010)	Opdycke Rendy
2008	female	USA	10.54	3.09174311926606	English	USA	[2000,2010)	Opdycke Rendy
2008	female	USA	07:46:32:00	5.89025435838811	Manhattan	USA	[2000,2010)	Opdycke Rendy
2008	female	USA	07:27:26:00	6.14169708708932	Manhattan	USA	[2000,2010)	Opdycke Rendy
2010	male	GBR	11.00	3.06363636363636	English	GBR	[2010,2018)	Orders David
2011	male	GBR	08:02:39:00	5.69356676680825	Manhattan	GBR	[2010,2018)	Orders David
1984	male	EGY	11.20	2.97352941176471	English	Africa	[1980,1990)	Osama Ahmed Momtaz
1984	male	EGY	10.17	3.27714748784441	English	Africa	[1980,1990)	Osama Ahmed Momtaz
[truncated: 916 more rows]
